# Supplementary material for: Validity, reliability, and user perspectives of the newly developed joint angle measurement system: a preliminary study
Source: Sci Rep. 2025 Nov 24;15:41696. doi: 10.1038/s41598-025-25640-x (PMC12644602; doi:10.1038/s41598-025-25640-x)
Supplement: Supplementary file 1 — Supplementary Material 1 [file 41598_2025_25640_MOESM1_ESM.csv]

Joint	Number of trials	Gender	Measurement angle by gonio meter	Calculated angle by developed system
shoulder	1	M	10	14
shoulder	2	M	39	43
shoulder	3	M	79	78
shoulder	4	M	112	102
shoulder	5	M	125	114
shoulder	6	M	10	15
shoulder	7	M	112	103
shoulder	8	M	79	75
shoulder	9	M	39	48
shoulder	10	M	125	108
elbow	1	M	65	67
elbow	2	M	94	91
elbow	3	M	116	109
elbow	4	M	129	121
elbow	5	M	147	135
elbow	6	M	94	88
elbow	7	M	147	136
elbow	8	M	65	63
elbow	9	M	129	120
elbow	10	M	116	113
hip	1	M	14	11
hip	2	M	37	29
hip	3	M	56	48
hip	4	M	69	58
hip	5	M	87	71
hip	6	M	37	27
hip	7	M	69	60
hip	8	M	87	80
hip	9	M	14	10
hip	10	M	56	49
knee	1	M	17	14
knee	2	M	59	51
knee	3	M	77	72
knee	4	M	107	96
knee	5	M	140	121
knee	6	M	59	53
knee	7	M	17	14
knee	8	M	77	74
knee	9	M	107	97
knee	10	M	140	120
Trunk	1	M	18	19
Trunk	2	M	25	38
Trunk	3	M	33	32
Trunk	4	M	39	40
Trunk	5	M	45	44
Trunk	6	M	18	27
Trunk	7	M	33	44
Trunk	8	M	45	43
Trunk	9	M	39	41
Trunk	10	M	25	41
