# Supplementary material for: Validity, reliability, and user perspectives of the newly developed joint angle measurement system: a preliminary study
Source: Sci Rep. 2025 Nov 24;15:41696. doi: 10.1038/s41598-025-25640-x (PMC12644602; doi:10.1038/s41598-025-25640-x)
Supplement: Supplementary file 3 — Supplementary Material 3 [file 41598_2025_25640_MOESM3_ESM.csv]

Time	Pitch angle_test device	Pitch angle_developed system	Roll angle_test device	Roll angle_developed system	Yaw angle_test device	Yaw angle_developed system
0	-0.0453125	-0.006929369	-0.053125	-0.002671195	0.0515625	-0.002727837
0.05	-0.0515625	-0.006929369	-0.04375	-0.009437785	0.05	-0.002727837
0.1	-0.046875	-0.008629488	-0.0484375	-0.001320734	0.046875	-0.007629176
0.15	-0.0546875	-0.008629488	-0.0546875	-0.00244193	0.053125	-0.007243914
0.2	-0.0484375	-0.001703734	-0.0421875	-0.003591815	0.0546875	-0.007243914
0.25	-0.046875	-0.001703734	-0.0484375	-0.003591815	0.0546875	-0.007243914
0.3	-0.0515625	-0.005071132	-0.046875	-0.003591815	0.0484375	0.002133521
0.35	-0.053125	-0.005071132	-0.0484375	-0.003591815	0.053125	0.002133521
0.4	-0.046875	-0.009906366	-0.0515625	-0.003591815	0.0515625	0.002133521
0.45	-0.05	-0.009906366	-0.0515625	-0.004712675	0.0515625	0.002133521
0.5	-0.0515625	-0.009906366	-0.04375	-0.010358534	0.0484375	0.002133521
0.55	-0.0515625	-0.001703734	-0.053125	-0.003591815	0.0546875	0.001747789
0.6	-0.0421875	-0.010296909	-0.0421875	-0.003591815	0.046875	0.001747789
0.65	-0.05	-0.010296909	-0.0484375	-0.00247112	0.0453125	0.001747789
0.7	-0.0421875	-0.013431851	-0.046875	-0.00247112	0.0546875	0.006221843
0.75	-0.046875	-0.013431851	-0.0515625	-0.00247112	0.059375	0.001747789
0.8	-0.0484375	-0.015132285	-0.0484375	-0.00247112	0.0546875	-0.004901874
0.85	-0.0453125	-0.015132285	-0.0484375	-0.00247112	0.05	-0.004901874
0.9	-0.0515625	-0.015132285	-0.046875	-0.009237839	0.046875	-0.00980361
0.95	-0.0515625	-0.015132285	-0.0484375	-0.00247112	0.0453125	-0.00980361
1	-0.053125	-0.018267227	-0.0484375	-0.00247112	0.053125	-0.00980361
1.05	-0.0515625	-0.018267227	-0.05	-0.00247112	0.04375	-0.00980361
1.1	-0.053125	-0.018267227	-0.0484375	-0.00247112	0.0515625	-0.010189007
1.15	-0.0484375	-0.02163878	-0.0453125	-0.00247112	0.0546875	-0.005713855
1.2	-0.05	-0.026473815	-0.053125	-0.002270882	0.053125	-0.005713855
1.25	-0.0546875	-0.031696025	-0.0453125	-0.009037727	0.053125	-0.005328061
1.3	-0.0515625	-0.028324274	-0.053125	-0.009037727	0.05	-0.007629176
1.35	-0.0515625	-0.028324274	-0.0453125	-0.009037727	0.046875	-0.007629176
1.4	-0.04375	-0.031696025	-0.0453125	-0.009037727	0.046875	-0.011718094
1.45	-0.0515625	-0.031696025	-0.0421875	-0.009037727	0.0515625	-0.011718094
1.5	-0.0484375	-0.031696025	-0.05	-0.009037727	0.0515625	-0.016619373
1.55	-0.0546875	-0.02035638	-0.0546875	-0.01015805	0.046875	-0.016619373
1.6	-0.053125	-0.012153181	-0.046875	-0.009037727	0.0515625	-0.007629176
1.65	-0.0546875	-0.012153181	-0.0546875	-0.009037727	0.0546875	-0.01700416
1.7	-0.053125	-0.183890671	-0.0484375	-0.009037727	0.0515625	-0.00980361
1.75	-0.0453125	-0.183890671	-0.04375	-0.009037727	0.0484375	-0.00980361
1.8	-1.882813	-1.91211557	-0.040625	-0.009037727	0.05625	-0.00980361
1.85	-3.234375	-3.61310434	-0.0453125	-0.002270882	0.05	-0.00980361
1.9	-4.90625	-5.29192162	-0.053125	-0.002270882	0.7125	0.639701545
1.95	-6.575	-6.95241451	-0.240625	-0.623506069	2.403125	2.34967
2	-8.55625	-10.3128195	-1.896875	-2.34092188	4.092188	2.34967
2.05	-9.870313	-10.3128195	-3.58125	-4.02085161	5.764063	5.678506
2.1	-11.83438	-11.9354582	-5.25625	-5.69933748	7.41875	7.3151803
2.15	-13.10781	-13.5562134	-6.917188	-7.35467339	9.064063	7.3151803
2.2	-14.70625	-15.1768885	-8.56875	-9.038687	10.70938	8.985071
2.25	-16.26875	-16.7820454	-10.2125	-10.3753529	12.97813	11.9037724
2.3	-17.81875	-19.90133	-11.83906	-10.3753529	13.93125	11.9037724
2.35	-19.32656	-19.90133	-13.44375	-11.99714	15.50781	13.5022917
2.4	-20.81875	-21.396307	-15.02344	-15.2269869	17.05625	15.095068
2.45	-22.27344	-24.2578983	-16.59062	-16.8202267	18.59688	16.683548
2.5	-23.69375	-24.2578983	-18.13281	-18.3979454	20.10313	18.2380238
2.55	-25.075	-25.6416225	-19.64531	-19.9382172	21.85625	19.7667027
2.6	-26.41719	-28.34368	-21.125	-19.9382172	23.00156	22.6649342
2.65	-27.71563	-29.6247883	-22.56875	-21.4258041	24.40156	22.6649342
2.7	-28.98281	-29.6247883	-23.97344	-22.86639	25.76719	24.0621147
2.75	-30.20313	-30.87083	-25.35156	-25.6498585	27.09219	25.43238
2.8	-31.36563	-32.1127319	-26.68906	-27.01985	28.37031	26.7888927
2.85	-32.49219	-33.2743645	-27.98594	-28.34403	29.60781	28.09962
2.9	-33.5625	-34.3583069	-29.23125	-28.34403	30.79375	30.6037483
2.95	-34.58281	-35.37975	-30.43281	-30.870472	31.95	30.6037483
3	-35.55625	-36.1543159	-31.59844	-32.1040154	33.04844	32.97417
3.05	-36.81563	-37.0670471	-32.7125	-33.26521	34.09219	32.97417
3.1	-37.32344	-37.9089775	-33.77656	-33.26521	35.08281	35.064724
3.15	-38.11875	-38.7009544	-34.78906	-35.3698273	36.02188	36.00636
3.2	-38.85938	-39.4260254	-35.74531	-35.3698273	36.91406	36.8915977
3.25	-39.53906	-39.4260254	-36.64219	-36.32061	37.7375	36.8915977
3.3	-40.1625	-40.7151833	-37.48125	-38.0450745	38.50469	38.4868546
3.35	-40.71875	-41.22992	-38.27813	-38.828125	39.21563	38.4868546
3.4	-41.21094	-41.6861153	-38.99844	-39.5378876	39.86719	39.8398438
3.45	-41.64688	-42.0656548	-39.66875	-40.19238	40.45938	40.4206123
3.5	-42.0125	-42.38962	-40.27969	-40.19238	40.98281	40.4206123
3.55	-42.31719	-42.84794	-40.81719	-40.76688	41.44688	40.9162941
3.6	-42.55156	-42.84794	-41.30469	-41.2672157	41.85	41.3513756
3.65	-42.72813	-42.9911423	-41.71875	-42.0800171	42.18125	41.72849
3.7	-42.8375	-43.05922	-42.07813	-42.3904953	42.44844	42.2779922
3.75	-42.87344	-43.0303574	-42.36406	-42.3904953	42.65781	42.2779922
3.8	-42.85625	-42.9580269	-42.59063	-42.6344528	42.79844	42.4501572
3.85	-42.7625	-42.8376579	-42.75625	-42.8284264	42.86875	42.57599
3.9	-42.60156	-42.64815	-42.84531	-42.9472656	42.875	42.62263
3.95	-42.37969	-42.3925438	-42.87031	-42.98944	42.8125	42.5275574
4	-42.09531	-42.07984	-42.83125	-42.96485	42.69219	42.39473
4.05	-41.73906	-41.69823	-42.72813	-42.75449	42.49844	42.39473
4.1	-41.32188	-41.2615	-42.5625	-42.5527153	42.25156	42.1956177
4.15	-40.84375	-40.1826439	-42.32031	-42.29093	41.92656	41.930172
4.2	-40.30313	-40.1826439	-42.01875	-42.29093	41.53906	41.5993843
4.25	-39.69219	-39.5289574	-41.64844	-41.96448	41.09063	40.76114
4.3	-39.02188	-38.80775	-41.22344	-41.5625954	40.57656	40.2475662
4.35	-38.29219	-38.80775	-40.72969	-41.1102066	40.00313	39.6477852
4.4	-37.50781	-37.1902771	-40.16875	-40.59407	39.36094	38.9888077
4.45	-36.65938	-36.2943	-39.55625	-39.9960175	38.66406	38.9888077
4.5	-35.75781	-35.33093	-38.87813	-38.5823441	37.90313	37.4745522
4.55	-34.80313	-34.3097763	-38.12656	-37.7936478	37.09375	37.4745522
4.6	-33.79688	-33.2261124	-37.33125	-36.94188	36.2125	35.7201233
4.65	-32.73281	-32.0666542	-36.47812	-36.0303574	35.2875	34.76075
4.7	-31.62344	-30.8397	-35.5625	-35.0652161	34.30156	33.73092
4.75	-30.46719	-29.5621185	-34.59375	-35.0652161	33.26406	33.73092
4.8	-29.25	-29.5621185	-33.57344	-34.0313339	32.18281	31.4688053
4.85	-27.99063	-26.9630318	-32.50937	-32.93112	31.04219	31.4688053
4.9	-26.70313	-25.59355	-31.39219	-30.50917	29.85313	28.980711
4.95	-25.36563	-25.59355	-30.22188	-30.50917	28.625	28.980711
5	-23.98594	-22.7816238	-28.9875	-27.9547958	27.35313	26.37105
5.05	-22.575	-21.3279667	-27.73594	-26.6187763	26.03125	25.0034542
5.1	-21.12031	-19.8523273	-26.42813	-26.6187763	24.66406	25.0034542
5.15	-19.64688	-18.3123436	-25.07813	-25.242094	23.275	23.6301289
5.2	-18.13594	-16.73607	-23.68594	-23.8501816	21.85	20.7837429
5.25	-16.59375	-16.73607	-22.275	-22.43439	20.38125	19.2972927
5.3	-15.03438	-13.5123777	-20.81719	-20.9799385	18.88125	17.7694874
5.35	-13.44688	-11.89028	-19.33594	-19.4883022	17.36094	16.5138378
5.4	-11.84063	-11.89028	-17.82031	-16.6765175	15.80781	14.9283037
5.45	-10.2125	-8.59934	-16.275	-15.07681	14.23125	14.9283037
5.5	-8.573438	-6.903548	-14.71094	-13.4555817	12.63438	11.7129946
5.55	-6.915625	-5.24308	-13.11094	-11.8333263	11.01875	10.1020861
5.6	-5.246875	-3.56899834	-11.49844	-11.8333263	9.3875	8.455305
5.65	-3.578125	-1.88628268	-9.879688	-8.545105	7.7375	6.782973
5.7	-1.898438	-1.88628268	-8.228125	-8.545105	6.070313	6.782973
5.75	-0.215625	-0.168106839	-6.570313	-5.2091856	4.407813	5.149365
5.8	1.470313	1.5378778	-4.903125	-5.2091856	2.715625	1.82006824
5.85	3.140625	3.24247313	-3.221875	-3.53253651	1.042188	1.82006824
5.9	4.815625	4.943882	-1.55	-1.86080742	-0.6390625	-1.57466638
5.95	6.4875	8.339367	0.128125	-0.143690333	-2.317188	-1.57466638
6	8.140625	10.0407419	1.817188	1.55970192	-3.99375	-4.95605469
6.05	9.784375	10.0407419	3.492188	4.96355724	-5.664063	-4.95605469
6.1	11.41719	13.3119707	5.15625	6.660718	-7.323438	-6.630092
6.15	13.02813	13.3119707	6.83125	8.349924	-8.96875	-8.313547
6.2	14.61875	16.20148	8.475	8.349924	-10.61406	-9.997587
6.25	16.17969	17.7802315	10.12344	10.0482368	-12.2375	-11.6210938
6.3	17.72188	17.7802315	11.74688	13.305007	-13.8375	-13.2250986
6.35	19.23594	19.3658829	13.35625	13.305007	-15.41719	-14.8200521
6.4	20.72656	20.9372635	14.93594	14.9172869	-16.97344	-16.397356
6.45	22.18281	23.9312382	16.50781	16.50228	-18.49687	-19.5321255
6.5	23.60313	23.9312382	18.04219	19.6516228	-20	-19.5321255
6.55	24.9875	26.7189865	19.55156	19.6516228	-21.47031	-22.5843372
6.6	26.3375	28.0413284	21.03125	21.2051411	-22.90625	-24.023735
6.65	27.63438	28.0413284	22.47813	22.7163143	-24.57656	-25.4223251
6.7	28.89531	30.5488758	23.89375	24.176796	-25.67344	-25.4223251
6.75	30.10938	30.5488758	25.26563	25.5792675	-26.99219	-28.07213
6.8	31.27656	32.9577	26.60156	26.9372559	-28.28594	-28.07213
6.85	32.40625	34.072155	27.89844	28.2488575	-29.51875	-30.5411777
6.9	33.475	35.1134377	29.14531	30.7274437	-30.70625	-31.7591019
6.95	34.49531	35.1134377	30.35156	31.9453182	-31.85938	-31.7591019
7	35.46406	36.993618	31.5125	31.9453182	-32.95469	-34.00992
7.05	36.37969	36.993618	32.62813	33.0982323	-34.00469	-35.0243874
7.1	37.23281	37.8365746	33.68438	34.1948776	-35.00313	-35.9742432
7.15	38.03438	39.3413162	34.69531	35.2176628	-35.93906	-35.9742432
7.2	38.77344	39.99752	35.65469	37.05862	-36.82187	-37.679
7.25	39.58906	40.6046371	36.56094	37.05862	-37.64688	-37.679
7.3	40.07188	40.6046371	37.39531	37.88937	-38.41406	-39.1415176
7.35	40.62656	41.1490364	38.18594	38.6476936	-39.12656	-39.7834358
7.4	41.12656	42.053215	38.91719	40.00437	-39.77344	-40.36789
7.45	41.56094	42.053215	39.5875	40.00437	-40.36406	-40.36789
7.5	41.92188	42.7074776	40.19219	40.5933456	-40.88438	-40.894165
7.55	42.22656	42.7074776	40.7375	41.11796	-41.34844	-41.3591
7.6	42.46406	43.0933876	41.22031	41.5850754	-41.75	-42.10933
7.65	42.64688	43.0933876	41.63438	41.99071	-42.08906	-42.3860359
7.7	42.75156	43.20168	41.99219	42.3264122	-42.35938	-42.598835
7.75	42.79063	43.20168	42.28281	42.6061935	-42.56719	-42.598835
7.8	42.77188	43.1414871	42.50313	42.817543	-42.71563	-42.7464066
7.85	42.67031	43.0419426	42.66875	43.0392265	-42.77813	-42.82731
7.9	42.52344	42.862175	42.76094	43.0392265	-42.78906	-42.77355
7.95	42.29375	42.31711	42.79063	43.0209846	-42.73594	-42.77355
8	42.00625	41.9451332	42.75	42.83598	-42.61094	-42.4666
8.05	41.65156	41.5099754	42.64531	42.83598	-42.37031	-42.4666
8.1	41.23125	41.5099754	42.47656	42.64707	-42.09844	-42.2127647
8.15	40.74531	41.01824	42.23281	42.64707	-41.83438	-41.8943863
8.2	40.09063	39.8410873	41.93281	42.06847	-41.45	-41.5159073
8.25	39.59688	39.8410873	41.56875	41.67902	-40.99531	-41.0745468
8.3	38.925	38.4260559	41.13438	41.2246323	-40.48125	-40.56962
8.35	38.20469	38.4260559	40.64375	40.71668	-39.90313	-39.3818436
8.4	37.42031	36.77567	40.08594	40.14406	-39.26875	-39.3818436
8.45	36.5625	36.77567	39.4625	38.9694138	-38.56875	-38.6998749
8.5	35.66875	35.8622246	38.78125	38.9694138	-37.80313	-37.96155
8.55	34.70938	34.8767853	38.04531	38.22942	-36.99375	-37.3242836
8.6	33.7	32.7126732	37.23594	37.4358444	-36.11719	-36.47991
8.65	32.63594	32.7126732	36.3875	36.5797	-35.19063	-35.5671158
8.7	31.53125	31.52943	35.46875	35.6575546	-34.20469	-34.5924149
8.75	30.37344	30.2848988	34.50313	35.6575546	-33.17813	-33.5548134
8.8	29.15938	30.2848988	33.49375	33.6271477	-32.08281	-31.2645874
8.85	27.90313	29.04138	32.41719	33.6271477	-30.94375	-30.0340843
8.9	26.60781	26.421339	31.29219	32.51021	-29.75313	-28.8043976
8.95	25.27031	23.6110821	30.12656	31.3236885	-28.52344	-27.52555
9	23.89531	23.6110821	28.89688	28.8275452	-27.25156	-26.2122383
9.05	22.4875	20.60443	27.6375	28.8275452	-25.94063	-26.2122383
9.1	21.03594	20.60443	26.33594	26.20928	-24.57656	-24.8431835
9.15	19.55625	19.0290451	24.99531	24.8353043	-23.18281	-24.8431835
9.2	18.04063	17.4360676	23.60313	23.41034	-21.75625	-21.969326
9.25	16.50313	14.2317066	22.1875	21.9407864	-20.28594	-20.4546127
9.3	14.9375	14.2317066	20.73438	20.4098186	-18.7875	-20.4546127
9.35	13.35156	11.3060827	19.24063	18.8381214	-17.26094	-18.8965282
9.4	11.73594	11.3060827	17.72656	17.24779	-15.70313	-17.3168564
9.45	10.11406	9.672258	16.18125	15.6578007	-14.1375	-15.7433844
9.5	8.475	7.97477961	14.60938	14.0578947	-12.53438	-14.1577263
9.55	6.823438	6.26201439	13.02188	14.0578947	-10.59219	-12.552084
9.6	5.154688	4.57081747	11.40156	10.8110924	-9.2875	-12.552084
9.65	3.479688	1.150403	9.778125	10.8110924	-7.629688	-9.31519
9.7	1.80625	1.150403	8.142188	7.462705	-5.971875	-9.31519
9.75	0.1265625	-0.5582617	6.475	5.758479	-4.301563	-7.63446045
9.8	-1.553125	-2.2766006	4.809375	4.06575346	-2.628125	-4.266244
9.85	-3.235938	-5.65765762	3.139063	4.06575346	-0.94375	-2.57146931
9.9	-4.915625	-5.65765762	1.464063	0.665498	0.7328125	-0.8832006
9.95	-6.585938	-7.30981636	-0.221875	0.665498	2.410938	0.8110645
10	-8.235938	-10.6573687	-1.89375	-2.753726	4.095313	2.511667
10.05	-9.876563	-10.6573687	-3.590625	-4.4353013	5.771875	4.176514
10.1	-11.51406	-12.274642	-5.259375	-6.108576	7.43125	5.829077
10.15	-13.12188	-12.274642	-6.93125	-6.108576	9.08125	7.465979
10.2	-14.70938	-15.5102177	-8.576562	-9.436637	10.72344	10.764535
10.25	-16.28125	-17.1122856	-10.22031	-11.0932875	12.33125	10.764535
10.3	-17.82188	-20.22942	-11.84688	-12.7049189	13.93281	12.3668489
10.35	-19.33906	-20.22942	-13.44688	-14.315258	15.82656	13.964942
10.4	-20.82031	-21.7171249	-15.03906	-15.9270515	17.06406	17.140316
10.45	-22.28438	-21.7171249	-16.59688	-15.9270515	18.60156	17.140316
10.5	-23.70313	-24.5731888	-18.13906	-19.0824566	20.10313	18.6905
10.55	-25.09063	-25.9467926	-19.65781	-19.0824566	21.57188	20.2045517
10.6	-26.43281	-27.3152046	-21.12656	-22.08634	23.00625	23.0800724
10.65	-27.72969	-27.3152046	-22.56719	-22.08634	24.68438	24.4713173
10.7	-28.99531	-29.9169426	-23.98125	-23.5154724	25.77031	25.83468
10.75	-30.20469	-29.9169426	-25.35781	-24.9144	27.09219	25.83468
10.8	-31.36563	-32.39471	-26.69688	-26.2892437	28.37656	27.1800137
10.85	-32.49531	-33.551754	-27.99063	-28.9535313	29.61563	28.487505
10.9	-33.575	-34.63742	-29.24063	-30.2088718	30.80625	29.7355328
10.95	-34.59375	-35.6540871	-30.44844	-30.2088718	31.95313	30.9835186
11	-35.5625	-36.6121368	-31.60938	-32.6769066	33.05313	33.3130836
11.05	-36.47812	-37.50622	-32.71719	-33.81629	34.09844	34.37862
11.1	-37.32344	-38.3417854	-33.78125	-33.81629	35.09531	35.3689
11.15	-38.13437	-39.1098976	-34.79219	-35.88699	36.02188	35.3689
11.2	-38.86875	-39.829792	-35.74375	-36.8149223	36.91406	36.2979126
11.25	-39.54844	-40.4882355	-36.64531	-37.69011	37.74531	37.1681671
11.3	-40.15938	-41.07259	-37.49063	-38.50376	38.50938	38.7349167
11.35	-40.83906	-42.00241	-38.27656	-39.2633324	39.21875	39.43913
11.4	-41.22344	-42.00241	-39.00313	-39.2633324	39.87344	39.43913
11.45	-41.65313	-42.371	-39.68125	-39.9584122	40.46094	40.62351
11.5	-42.02031	-42.6868	-40.27813	-41.1494255	40.98438	41.1000252
11.55	-42.31719	-42.6868	-40.82656	-41.6345825	41.44531	41.1000252
11.6	-42.56094	-43.1143837	-41.31406	-42.0530167	41.84844	41.51871
11.65	-42.72656	-43.1143837	-41.72813	-42.34704	42.18281	41.8759575
11.7	-42.84375	-43.2364235	-42.07813	-42.34704	42.45625	42.16349
11.75	-42.88125	-43.2263145	-42.37188	-42.89555	42.65313	42.3555374
11.8	-42.85469	-43.15075	-42.60313	-42.89555	42.79063	42.3555374
11.85	-42.76875	-43.15075	-42.75	-43.0814743	42.87813	42.5393028
11.9	-42.60625	-42.8028221	-42.84688	-43.2332726	42.87969	42.70483
11.95	-42.3875	-42.8028221	-42.87188	-43.2332726	42.81563	42.67613
12	-42.1	-42.53528	-42.83125	-43.19214	42.69844	42.6038742
12.05	-41.74375	-41.8055267	-42.7375	-43.10858	42.50781	42.4622154
12.1	-41.32813	-41.8055267	-42.55938	-42.7629967	42.24844	41.99789
12.15	-40.85313	-41.3476143	-42.32344	-42.486	41.92969	41.66656
12.2	-40.29531	-40.231617	-42.01875	-42.486	41.5375	41.2698479
12.25	-39.69688	-39.5568352	-41.66563	-41.75545	41.09219	41.2698479
12.3	-39.02813	-38.8198128	-41.22969	-41.75545	40.57344	40.3002357
12.35	-38.30156	-38.0243149	-40.72813	-41.3039474	40.00781	39.7060127
12.4	-37.50781	-37.1706352	-40.18281	-40.1791573	39.36406	39.03554
12.45	-36.66875	-36.2544174	-39.55938	-40.1791573	38.66719	39.03554
12.5	-35.77344	-35.489502	-38.87813	-39.5004578	37.90781	37.51972
12.55	-34.8125	-34.46732	-38.13281	-37.96667	37.09375	36.6684227
12.6	-33.80781	-33.3743019	-37.33906	-37.96667	36.21875	35.770153
12.65	-32.7375	-32.2183533	-36.48281	-36.2017975	35.29688	35.770153
12.7	-31.62813	-30.9773159	-35.57031	-35.22004	34.30469	33.7766876
12.75	-30.47031	-29.6967888	-34.60469	-35.22004	33.27656	33.7766876
12.8	-29.25	-29.6967888	-33.58594	-34.1868439	32.1875	32.67908
12.85	-28.00313	-28.41772	-32.51406	-33.07795	31.05156	30.2754631
12.9	-26.7125	-27.0866566	-31.39219	-31.9023724	29.85469	30.2754631
12.95	-25.36563	-27.0866566	-30.22031	-30.6544075	28.63125	29.01782
13	-23.98906	-24.3190346	-28.99688	-29.3813267	27.35469	27.7337933
13.05	-22.57969	-24.3190346	-27.7375	-26.74529	26.03281	26.39841
13.1	-21.12656	-21.45525	-26.43594	-26.74529	24.67188	25.03727
13.15	-19.64688	-18.4267673	-25.07969	-25.36161	23.27813	22.25284
13.2	-18.13594	-18.4267673	-23.7	-23.96784	21.84844	22.25284
13.25	-16.60313	-15.2345762	-22.28125	-22.5525169	20.37969	20.809185
13.3	-15.0375	-15.2345762	-20.81875	-21.0889282	18.57813	19.3276825
13.35	-13.45781	-11.9897776	-19.34688	-19.5955734	17.37031	19.3276825
13.4	-11.84219	-11.9897776	-17.82344	-18.0499382	15.8125	16.2205582
13.45	-10.20938	-8.695332	-16.28125	-16.4593525	14.23125	16.2205582
13.5	-8.575	-6.999347	-14.7125	-14.8532715	12.6375	16.2205582
13.55	-6.9125	-5.33711529	-12.79531	-11.6046934	11.01094	14.62623
13.6	-5.257813	-3.65988183	-11.50781	-11.6046934	9.385938	11.40788
13.65	-3.58125	-1.97712266	-9.885938	-8.302348	7.735938	11.40788
13.7	-1.901563	-1.97712266	-8.229688	-8.302348	6.070313	9.79721451
13.75	-0.2171875	-0.251000047	-6.573438	-6.621748	4.404688	8.132193
13.8	1.465625	3.16446233	-4.909375	-6.621748	2.721875	4.82402658
13.85	3.142188	4.86778	-3.221875	-3.2862854	1.045313	3.15946436
13.9	4.817188	6.56310129	-1.553125	-3.2862854	-0.6359375	-0.2221796
13.95	6.48125	6.56310129	0.125	0.115744226	-2.321875	-0.2221796
14	8.142188	8.258015	1.809375	0.115744226	-3.989063	-1.91429007
14.05	9.78125	9.962229	3.484375	3.53103781	-5.659375	-3.60145259
14.1	11.4125	13.230155	5.1625	3.53103781	-7.31875	-5.28753328
14.15	13.025	14.8469858	6.826563	6.92308331	-8.971875	-6.96222258
14.2	14.61406	16.4403515	8.476563	8.626234	-10.60469	-10.3336678
14.25	16.17969	16.4403515	10.12188	10.3241053	-12.23125	-10.3336678
14.3	17.72344	19.6013145	11.74375	11.9480219	-13.83125	-13.550355
14.35	19.2375	21.1628876	13.35469	13.5634012	-15.41563	-15.1505413
14.4	20.72188	22.6809349	14.94688	15.1708975	-16.96875	-15.1505413
14.45	22.17813	22.6809349	16.50625	16.76022	-18.49375	-16.7196732
14.5	23.60313	24.1411781	18.04063	18.3363113	-19.99219	-19.8609047
14.55	24.9875	25.5487614	19.54063	21.4651566	-21.74531	-19.8609047
14.6	26.32656	26.9110088	21.02656	21.4651566	-22.90469	-22.8857746
14.65	27.63125	28.22192	22.47188	22.954668	-24.31094	-24.3191853
14.7	28.89219	29.4833241	24.16406	25.79869	-25.94219	-27.0344372
14.75	30.10938	30.71531	25.2625	25.79869	-26.99844	-27.0344372
14.8	31.275	31.93524	26.60156	26.87889	-28.27813	-27.0344372
14.85	32.39688	31.93524	27.89219	28.1901875	-29.51563	-29.5811062
14.9	33.46875	34.19846	29.14688	29.4548454	-30.70625	-31.9969444
14.95	34.49063	35.2272835	30.34688	30.6759644	-31.85469	-31.9969444
15	35.46406	36.1815872	31.50938	31.89403	-32.95156	-32.91388
15.05	36.375	37.0752869	32.625	34.1425247	-33.99531	-34.00582
15.1	37.22656	37.9027367	33.69063	34.1425247	-34.99219	-35.0181847
15.15	38.03125	37.9027367	34.69844	35.1650352	-35.93438	-35.9655762
15.2	38.76875	39.3883171	35.65469	35.1650352	-36.81875	-36.85216
15.25	39.45469	39.3883171	36.54844	36.1126862	-37.64219	-36.85216
15.3	40.06875	40.6317635	37.39531	37.0006638	-38.41563	-38.43265
15.35	40.62813	41.16453	38.18438	38.5973854	-39.12344	-38.43265
15.4	41.12188	41.63324	38.91094	39.298214	-39.77344	-39.7771072
15.45	41.55469	42.04322	39.58594	39.9529953	-40.36406	-39.7771072
15.5	41.925	42.39014	40.1875	40.5418	-40.88906	-40.36833
15.55	42.22031	42.6681862	40.73281	41.06627	-41.35625	-41.35371
15.6	42.46406	42.8822174	41.20938	41.5256729	-41.75469	-41.35371
15.65	42.63594	43.01687	41.63281	41.9311676	-42.08906	-41.75848
15.7	42.74375	43.1240578	41.9875	42.266758	-42.35781	-42.376812
15.75	42.78906	43.1240578	42.27656	42.54222	-42.56094	-42.58844
15.8	42.7625	43.06201	42.49688	42.7495537	-42.7	-42.736
15.85	42.67188	42.9557381	42.65938	42.89552	-42.775	-42.8178062
15.9	42.51094	42.78474	42.75938	42.96692	-42.78281	-42.81806
15.95	42.29219	42.544426	42.78125	42.96692	-42.725	-42.7565346
16	42	42.23335	42.74531	42.889843	-42.60156	-42.6313858
16.05	41.64844	41.8662872	42.6375	42.75912	-42.40625	-42.4427567
16.1	41.22969	41.4267845	42.475	42.56609	-42.15	-42.18435
16.15	40.74063	40.9334145	42.23438	42.3140869	-41.83125	-41.8657722
16.2	40.19531	40.37645	41.93281	42.3140869	-41.44219	-41.493187
16.25	39.59063	39.76045	41.56719	41.6026955	-40.99688	-41.493187
16.3	38.92188	39.08279	41.12656	41.1518669	-40.47656	-40.5412178
16.35	38.20156	38.35203	40.63906	40.63536	-39.9	-40.5412178
16.4	37.41094	37.552002	40.07188	40.05914	-39.26406	-39.35363
16.45	36.57187	36.6977959	39.4625	40.05914	-38.56406	-39.35363
16.5	35.66094	35.77785	38.78281	38.7423859	-37.80625	-37.9232445
16.55	34.70938	34.799778	38.03594	37.99229	-36.98438	-37.9232445
16.6	33.69844	32.6289673	37.23281	37.99229	-36.11563	-36.2616158
16.65	32.64063	32.6289673	36.38281	36.3039627	-35.18281	-36.2616158
16.7	31.52969	31.4462357	35.46875	35.37852	-34.20156	-34.34217
16.75	30.36875	30.2022152	34.5	35.37852	-33.1625	-33.2957649
16.8	29.15625	28.9514751	33.48281	33.3103867	-32.08438	-32.17029
16.85	27.89688	27.6625957	32.40469	32.1800423	-30.95156	-32.17029
16.9	26.60156	24.9481869	31.29219	32.1800423	-29.75625	-30.9805355
16.95	25.2625	24.9481869	30.125	29.7246933	-28.52031	-29.7454033
17	23.8875	23.5178967	28.89688	29.7246933	-27.24531	-27.2220917
17.05	22.47969	22.03761	27.6375	27.1785431	-25.92969	-27.2220917
17.1	21.03438	20.5013142	26.32969	25.835989	-24.57656	-24.5108585
17.15	19.55156	18.9280033	24.98438	25.835989	-23.17656	-24.5108585
17.2	18.04531	15.7368259	23.60156	23.0150738	-21.75313	-21.625473
17.25	16.49687	15.7368259	22.17656	21.5412655	-20.28438	-21.625473
17.3	14.93438	14.1282635	20.72656	19.9922657	-18.7875	-21.625473
17.35	13.34688	10.885129	19.24063	18.41891	-17.25938	-20.0993862
17.4	11.74375	10.885129	17.725	16.8300171	-15.70469	-18.53818
17.45	10.11094	9.235718	16.17656	16.8300171	-14.12969	-18.53818
17.5	8.478125	7.522564	14.60469	13.631958	-12.53125	-15.3842535
17.55	6.817188	5.815579	13.0125	12.01639	-10.9125	-13.7874861
17.6	5.151563	4.118155	11.40938	10.3923283	-9.290625	-12.1846514
17.65	3.475	2.40935135	9.778125	10.3923283	-7.629688	-10.5808172
17.7	1.8	0.7008513	8.134375	7.028554	-5.965625	-8.925948
17.75	0.115625	-1.00650346	6.478125	5.330853	-4.3	-7.246063
17.8	-1.557813	-2.72256923	4.803125	3.629393	-2.626563	-3.87433386
17.85	-3.242188	-2.72256923	3.134375	3.629393	-0.9421875	-3.87433386
17.9	-4.920313	-6.083845	1.454688	0.5672812	0.73125	-0.493909776
17.95	-6.592188	-6.083845	-0.23125	0.5672812	2.409375	-0.493909776
18	-8.235938	-9.417524	-1.907813	-1.14012563	4.10625	2.89539981
18.05	-9.88125	-11.0839739	-3.592188	-2.8532052	5.765625	2.89539981
18.1	-11.51094	-12.7008934	-5.264063	-6.202445	7.428125	6.197064
18.15	-13.12344	-14.317729	-6.928125	-6.202445	9.079688	6.197064
18.2	-15.02656	-15.93344	-8.576562	-9.532987	11.04531	9.171571
18.25	-16.27812	-15.93344	-10.22813	-9.532987	12.3375	10.8098574
18.3	-18.12344	-19.09153	-11.84688	-12.800993	13.94063	12.400671
18.35	-19.34375	-19.09153	-13.45156	-12.800993	15.5125	13.9989376
18.4	-20.82344	-20.6207237	-15.03125	-14.4123583	17.06563	15.59428
18.45	-22.28125	-22.0973415	-16.60313	-16.0245132	18.60156	18.7202034
18.5	-23.69531	-24.9333954	-18.14063	-17.6057014	20.09844	18.7202034
18.55	-25.08125	-24.9333954	-19.64219	-20.6871853	21.57344	20.233202
18.6	-26.42188	-27.6670189	-21.12188	-20.6871853	23.00313	21.6856518
18.65	-27.72031	-27.6670189	-22.57188	-22.1561871	24.40938	21.6856518
18.7	-28.98281	-30.2406635	-23.98281	-24.9847832	25.76563	24.48755
18.75	-30.19844	-31.4943542	-25.35625	-24.9847832	27.08906	24.48755
18.8	-31.3625	-32.46977	-26.69219	-27.7035923	28.36406	27.1936378
18.85	-32.47656	-33.62005	-27.9875	-27.7035923	29.60625	29.7427044
18.9	-33.55469	-34.7134781	-29.23281	-29.0085316	30.79219	29.7427044
18.95	-34.57813	-35.7290649	-30.43594	-30.2706547	31.94063	29.7427044
19	-35.54219	-36.67516	-31.59531	-31.5190086	33.0375	32.18216
19.05	-36.45781	-36.67516	-32.70313	-32.7315826	34.08594	33.31792
19.1	-37.30781	-38.39757	-33.77031	-34.93048	35.07813	34.37796
19.15	-38.10469	-38.39757	-34.775	-34.93048	36.02031	35.37075
19.2	-38.84219	-39.8715477	-35.7375	-36.8561974	36.89531	36.29595
19.25	-39.52656	-40.5268822	-36.63906	-36.8561974	37.72188	37.16454
19.3	-40.13906	-41.1114426	-37.48281	-37.73274	38.49063	37.9719353
19.35	-40.70313	-41.6053	-38.25937	-38.5465775	39.20625	38.7299576
19.4	-41.19531	-42.0357933	-38.98906	-39.30497	39.85313	40.05249
19.45	-41.62656	-42.4015923	-39.65156	-40.6254959	40.43906	40.6001778
19.5	-41.99063	-42.7103157	-40.25781	-40.6254959	40.96406	41.08634
19.55	-42.29063	-42.9522858	-40.80469	-41.1672325	41.42031	41.08634
19.6	-42.52656	-43.1305771	-41.29531	-41.6443024	41.81875	41.851162
19.65	-42.69688	-43.24542	-41.70313	-42.4250221	42.15781	41.851162
19.7	-42.80938	-43.28763	-42.04688	-42.4250221	42.41875	42.144474
19.75	-42.84219	-43.2396164	-42.34688	-42.71129	42.61875	42.5327034
19.8	-42.82031	-43.2396164	-42.56563	-42.93923	42.76094	42.5327034
19.85	-42.73281	-43.01185	-42.725	-43.2020226	42.8375	42.63461
19.9	-42.57344	-42.8073158	-42.81875	-43.2020226	42.84375	42.6683922
19.95	-42.35313	-42.53528	-42.84531	-43.2182961	42.78906	42.62859
20	-42.0625	-42.2009163	-42.80156	-43.1773949	42.65625	42.39079
20.05	-41.71094	-41.8049545	-42.69688	-42.9241562	42.46719	42.17183
20.1	-41.29531	-41.33809	-42.525	-42.9241562	42.21406	41.8882179
20.15	-40.81875	-41.33809	-42.29531	-42.7057266	41.89063	41.8882179
20.2	-40.27031	-40.22025	-41.99063	-42.4207268	41.50781	41.1387062
20.25	-39.66719	-40.22025	-41.62813	-41.659214	41.05938	40.66611
20.3	-38.99688	-39.5455437	-41.20156	-41.659214	40.54844	40.1388245
20.35	-38.26563	-38.80859	-40.70156	-40.6482	39.97031	39.51715
20.4	-37.47969	-38.0102959	-40.14531	-40.6482	39.3375	38.8391724
20.45	-36.64219	-37.15227	-39.53281	-40.0258446	38.63281	38.8391724
20.5	-35.73906	-36.2390022	-38.84844	-39.3383942	37.87813	38.09538
20.55	-34.78125	-35.26585	-38.10781	-38.5879936	37.06563	37.2900963
20.6	-33.77969	-34.2306252	-37.31563	-37.77532	36.18594	36.43586
20.65	-32.72031	-31.9408436	-36.45469	-36.9077225	35.26094	35.5155678
20.7	-31.61094	-31.9408436	-35.55313	-36.9077225	34.27813	33.4945564
20.75	-30.44844	-29.4177132	-34.58281	-34.9894524	33.24531	32.3846245
20.8	-29.23125	-28.1295528	-33.55938	-34.9894524	32.15938	32.3846245
20.85	-27.97813	-26.7930031	-32.49063	-32.8092651	31.025	29.9440689
20.9	-26.6875	-26.7930031	-31.36875	-31.6195545	29.83906	29.9440689
20.95	-25.34844	-24.0164242	-30.19844	-30.3488331	28.60781	27.3952427
21	-23.96719	-24.0164242	-28.98438	-29.0850048	27.33125	26.057806
21.05	-22.55781	-22.5920181	-27.71875	-27.7809162	26.00938	24.6866379
21.1	-21.11875	-21.1319866	-26.40938	-26.7024727	24.65	24.6866379
21.15	-19.62969	-19.6309528	-25.07031	-25.3252945	23.25469	21.8966217
21.2	-18.12656	-19.6309528	-23.68594	-23.932972	21.825	21.8966217
21.25	-16.5875	-16.4996223	-22.26406	-22.5091972	20.36406	20.73503
21.3	-15.02969	-16.4996223	-20.80625	-21.0544	18.87031	17.7112617
21.35	-13.44531	-13.2650833	-19.32813	-18.0081	17.34688	17.7112617
21.4	-11.83594	-11.6383333	-17.80937	-18.0081	15.79688	14.5549316
21.45	-10.20781	-10.01405	-16.27188	-14.8192682	14.22188	12.9417067
21.5	-8.564063	-6.654107	-14.69688	-14.8192682	12.61719	12.9417067
21.55	-6.907813	-4.986451	-13.10938	-13.1994619	11.01094	11.3370256
21.6	-5.245313	-4.986451	-11.49063	-11.5715485	9.38125	9.722399
21.65	-3.584375	-1.61309183	-9.873438	-9.949822	7.73125	8.066123
21.7	-1.907813	-1.61309183	-8.229688	-9.949822	6.071875	6.41087246
21.75	-0.2140625	1.80517948	-6.571875	-6.59583044	4.404688	6.41087246
21.8	1.45625	1.80517948	-4.90625	-4.93698025	2.720313	3.09855747
21.85	3.140625	3.50996614	-3.228125	-3.260436	1.046875	1.41954982
21.9	4.804688	5.213615	-1.548438	-1.56850648	-0.634375	-0.280941546
21.95	6.478125	8.266873	0.128125	1.84499657	-2.646875	-3.66026974
22	8.129688	8.266873	1.810938	1.84499657	-3.990625	-3.66026974
22.05	9.76875	11.6092844	3.484375	3.55021381	-5.659375	-5.3464365
22.1	11.4	11.6092844	5.157813	3.55021381	-7.3125	-7.02124357
22.15	13.00469	13.2273264	6.8125	6.94350767	-8.964063	-10.3898382
22.2	14.6	14.8423738	8.475	8.637867	-10.60469	-10.3898382
22.25	16.16719	16.4329376	10.10469	11.9532042	-12.22344	-13.5973835
22.3	17.70156	18.01631	11.73594	11.9532042	-13.81875	-13.5973835
22.35	19.22344	18.01631	13.34219	13.56858	-15.39688	-15.1987286
22.4	20.69531	21.1606445	14.93281	15.17608	-16.94531	-16.76498
22.45	22.15156	21.1606445	16.48594	16.7529278	-18.47813	-18.3262024
22.5	23.575	24.1289063	18.02031	18.3367214	-19.97031	-19.8944931
22.55	24.96094	25.5314045	19.53281	19.9108753	-21.44063	-22.9249554
22.6	26.3	26.8794842	21.00313	21.4546738	-22.88438	-22.9249554
22.65	27.60625	28.19418	22.44688	22.9510136	-24.28125	-24.362936
22.7	28.86563	30.68707	23.86563	24.3929424	-25.64375	-27.0695534
22.75	30.07344	30.68707	25.24063	25.7895355	-26.96719	-27.0695534
22.8	31.24375	33.07012	26.58438	25.7895355	-28.25625	-27.0695534
22.85	32.375	33.07012	27.86875	27.13761	-29.48906	-28.3601761
22.9	33.44219	34.16846	29.12031	28.4379063	-30.68125	-30.8193951
22.95	34.45781	35.19027	30.31875	29.6796169	-31.82344	-30.8193951
23	35.42656	37.0377922	31.47969	30.8948	-32.92031	-32.02104
23.05	36.33906	37.8638268	32.59531	32.098053	-33.96875	-33.1667747
23.1	37.19687	37.8638268	33.65781	34.3190155	-34.96094	-34.2334328
23.15	37.99063	38.6284943	34.66562	35.33462	-35.89844	-35.233284
23.2	38.73125	39.3364754	35.62031	35.33462	-36.78438	-37.0337372
23.25	39.41094	39.98588	36.52031	36.2598648	-37.60625	-37.0337372
23.3	40.02969	40.5795174	37.35781	37.1406364	-38.375	-37.84444
23.35	40.58438	41.1071968	38.14688	37.9507256	-39.08281	-39.27776
23.4	41.08594	41.58064	38.88281	39.3965225	-39.74063	-39.27776
23.45	41.50938	41.9877777	39.54531	39.3965225	-40.32188	-40.476757
23.5	41.88906	42.3353348	40.14844	40.59687	-40.84844	-40.476757
23.55	42.18594	42.6074371	40.70156	40.59687	-41.3125	-41.43796
23.6	42.43438	42.81523	41.17969	41.55293	-41.70781	-41.8287
23.65	42.59375	42.9656219	41.6	41.94209	-42.04531	-42.40681
23.7	42.70313	43.04024	41.94688	42.2658958	-42.31719	-42.40681
23.75	42.74375	43.0312042	42.24375	42.2658958	-42.52344	-42.6031761
23.8	42.71719	42.9544334	42.46406	42.52398	-42.66563	-42.7341843
23.85	42.63281	42.83564	42.62188	42.8489037	-42.73594	-42.79697
23.9	42.475	42.6490479	42.71563	42.90898	-42.74375	-42.776947
23.95	42.24219	42.39449	42.74844	42.8742638	-42.68594	-42.70856
24	41.95938	42.0681038	42.71094	42.8035927	-42.55625	-42.57006
24.05	41.60781	41.6851654	42.60469	42.8035927	-42.36719	-42.57006
24.1	41.1875	41.2364	42.43906	42.65825	-42.11406	-42.09612
24.15	40.70938	40.73024	42.19844	42.4495773	-41.79219	-42.09612
24.2	40.1625	40.1596375	41.89688	41.9116	-41.4	-41.36075
24.25	39.55781	40.1596375	41.52656	41.9116	-40.95469	-40.9043732
24.3	38.89219	39.5324249	41.09219	41.0643463	-40.43281	-40.3848343
24.35	38.16719	38.08684	40.59844	41.0643463	-39.86406	-39.8033142
24.4	37.375	37.2825241	40.04531	39.9814034	-39.23125	-39.29623
24.45	36.53594	36.41493	39.42188	39.3447838	-38.52188	-38.6091042
24.5	35.62813	35.48184	38.74375	38.6503448	-37.76719	-37.8675423
24.55	34.675	35.48184	38.00469	37.9006081	-36.95469	-37.0699272
24.6	33.66875	33.42403	37.2	37.092453	-36.075	-37.0699272
24.65	32.60469	32.28825	36.35	36.2199249	-35.14375	-36.2027
24.7	31.50313	31.0881729	35.43125	36.2199249	-34.17188	-35.2762451
24.75	30.33594	29.8359432	34.47188	34.2884	-33.13281	-34.2883339
24.8	29.12188	28.5951653	33.44375	33.22493	-32.04844	-34.2883339
24.85	27.87813	25.95871	32.38437	33.22493	-30.9125	-32.10701
24.9	26.57969	25.95871	31.26719	32.08737	-29.72031	-30.9121056
24.95	25.24688	24.5622158	30.09063	30.8846569	-28.49375	-29.687212
25	23.86875	23.1241512	28.86719	28.3925343	-27.21875	-28.444088
25.05	22.44844	21.6351681	27.60469	28.3925343	-25.89844	-28.444088
25.1	21.00625	20.0926552	26.30469	25.75207	-24.54844	-25.8243923
25.15	19.53594	18.8346767	24.96719	25.75207	-23.15625	-24.4558029
25.2	18.0125	17.2370243	23.57969	22.929266	-21.72813	-23.037035
25.25	16.48125	15.6432047	22.15938	22.929266	-20.2625	-20.033453
25.3	14.91563	15.6432047	20.70469	21.44788	-18.76094	-20.033453
25.35	13.33125	14.0412521	19.21719	19.9072914	-17.2375	-18.4742661
25.4	11.72031	12.41769	17.70469	18.3343	-15.6875	-16.8935165
25.45	10.1	10.7951622	16.1625	16.746088	-14.10781	-13.7293806
25.5	8.467187	7.441167	14.58906	15.1545286	-12.50938	-13.7293806
25.55	6.804688	7.441167	13.00156	13.5474615	-10.89375	-10.51617
25.6	5.146875	4.03871059	11.39219	11.9310522	-9.271875	-10.51617
25.65	3.475	2.328273	9.765625	8.635467	-7.61875	-8.863841
25.7	1.79375	0.6213646	8.125	6.942204	-5.959375	-5.499033
25.75	0.11875	-1.0870806	6.465625	5.24354172	-4.296875	-3.81936359
25.8	-1.560938	-1.0870806	4.801563	5.24354172	-2.617188	-2.13425636
25.85	-3.245313	-4.487018	3.125	3.54734182	-0.9390625	-0.443757474
25.9	-4.925	-6.152835	1.451563	1.8425678	0.7359375	1.24760413
25.95	-6.584375	-7.79982233	-0.228125	-1.56286514	2.4125	2.94592881
26	-8.234375	-9.48067	-1.907813	-1.56286514	4.1	4.610176
26.05	-9.882813	-11.1426277	-3.59375	-4.945929	5.773438	6.25677156
26.1	-11.51406	-12.7567616	-5.265625	-4.945929	7.43125	7.88818645
26.15	-13.11875	-14.3726788	-6.928125	-8.259294	9.073438	7.88818645
26.2	-14.71094	-15.98977	-8.582813	-8.259294	10.71719	11.1759863
26.25	-16.26875	-15.98977	-10.22031	-9.940052	12.3375	11.1759863
26.3	-17.80937	-19.1441	-11.84375	-13.1818047	13.93125	14.3650646
26.35	-19.33438	-20.6707134	-13.45	-14.7885017	15.51406	15.9616146
26.4	-20.8125	-20.6707134	-15.03594	-14.7885017	17.06563	17.53655
26.45	-22.26563	-23.5799923	-16.59062	-16.394949	18.59531	19.0784931
26.5	-23.68281	-24.9750462	-18.13438	-16.394949	20.09063	20.5779228
26.55	-25.07188	-26.34614	-19.63594	-19.532217	21.56719	20.5779228
26.6	-26.40781	-27.7003536	-21.12031	-21.0398865	22.99844	22.0226555
26.65	-27.71094	-29.0098839	-22.55938	-22.495842	24.39688	24.8031368
26.7	-28.97188	-29.0098839	-23.98125	-23.9195442	25.75625	24.8031368
26.75	-30.19219	-31.5198555	-25.34219	-25.2979374	27.08125	26.1720753
26.8	-31.58125	-32.7358131	-26.68281	-26.66735	28.36094	28.7925949
26.85	-32.475	-32.7358131	-27.97031	-28.0137825	29.60313	28.7925949
26.9	-33.54531	-34.9468956	-29.225	-29.31145	30.78125	30.0235863
26.95	-34.57031	-35.94523	-30.42344	-30.553318	31.92656	32.4538231
27	-35.53438	-35.94523	-31.58906	-33.00176	33.02813	33.572094
27.05	-36.44375	-36.8853378	-32.69687	-33.00176	34.07656	34.61018
27.1	-37.29531	-38.5773773	-33.75937	-34.1193275	35.06719	35.58632
27.15	-38.10469	-38.5773773	-34.77188	-35.1692848	36.00625	35.58632
27.2	-38.83438	-39.3355255	-35.72656	-36.1601143	36.89063	35.58632
27.25	-39.51563	-40.0323372	-36.62656	-37.0733757	37.7125	35.58632
27.3	-40.13438	-40.6770439	-37.47031	-37.93382	38.48438	36.5001259
27.35	-40.69375	-41.2354469	-38.25469	-38.57617	39.19375	37.3533249
27.4	-41.19063	-41.71791	-38.97813	-39.327816	39.84063	38.1503372
27.45	-41.62031	-42.4935722	-39.64375	-40.65538	40.43281	38.8966522
27.5	-41.98906	-42.4935722	-40.25781	-40.65538	40.95625	39.5762253
27.55	-42.28438	-42.4935722	-40.79531	-41.67574	41.4125	40.1867447
27.6	-42.52344	-43.018734	-41.27813	-41.67574	41.81719	41.1849823
27.65	-42.70156	-43.18304	-41.70156	-42.09574	42.15625	41.5097122
27.7	-42.82031	-43.3046341	-42.05156	-42.4399033	42.42031	41.8672371
27.75	-42.84844	-43.3046341	-42.34219	-42.9544334	42.62031	41.8672371
27.8	-42.82188	-43.2483177	-42.56875	-42.9544334	42.75938	42.387558
27.85	-42.73594	-42.99388	-42.71875	-43.1241646	42.8375	42.5558853
27.9	-42.57344	-42.99388	-42.81719	-43.2089	42.84688	42.649044
27.95	-42.35625	-42.77084	-42.84844	-43.23368	42.7875	42.6845741
28	-42.06406	-42.4806633	-42.80313	-43.1842651	42.65938	42.6373253
28.05	-41.71563	-42.13882	-42.70625	-42.9325752	42.46563	42.3941154
28.1	-41.29219	-41.7291756	-42.52656	-42.9325752	42.21719	42.3941154
28.15	-40.81875	-41.2511024	-42.29531	-42.712738	41.89688	42.1707878
28.2	-40.27031	-40.71969	-41.99219	-42.4278	41.50781	41.89298
28.25	-39.66563	-40.0928078	-41.62344	-42.07501	41.04844	41.89298
28.3	-39	-40.0928078	-41.20156	-42.07501	40.54844	41.5508
28.35	-38.27031	-38.8109322	-40.70781	-41.6648026	39.96563	41.14332
28.4	-37.48438	-38.0065765	-40.15313	-41.1876	39.33438	41.14332
28.45	-36.63906	-37.14702	-39.53906	-40.6458	38.63594	40.6707
28.5	-35.73281	-36.23536	-38.85156	-40.01526	37.88125	38.8381348
28.55	-34.78125	-35.2578278	-38.11406	-39.3278465	37.0625	38.8381348
28.6	-33.77656	-34.22264	-37.3125	-38.5774841	36.18594	38.08917
28.65	-32.71406	-33.110508	-36.45156	-38.5774841	35.26094	36.4280167
28.7	-31.60781	-31.93295	-35.54375	-36.8960266	34.28281	36.4280167
28.75	-30.44844	-29.4099	-34.57813	-36.8960266	33.24844	34.5260925
28.8	-29.23125	-29.4099	-33.55	-35.96759	32.16094	33.486805
28.85	-27.98594	-28.1173744	-32.48906	-32.7822	31.01719	32.3715324
28.9	-26.68906	-26.7759457	-31.37188	-32.7822	29.83281	32.3715324
28.95	-25.34688	-25.3924313	-30.19844	-30.3143272	28.60156	31.1828766
29	-23.975	-22.5708618	-28.97969	-30.3143272	27.33281	29.9272537
29.05	-22.55156	-22.5708618	-27.72031	-29.0596485	26.00938	28.6781178
29.1	-21.11406	-21.1154079	-26.41406	-27.7557	24.65156	27.3838482
29.15	-19.63438	-18.0596066	-25.06094	-25.0137024	23.25781	27.3838482
29.2	-18.12969	-18.0596066	-23.68438	-25.0137024	21.82813	24.6767216
29.25	-16.58438	-18.0596066	-22.26406	-22.1921787	20.3625	24.6767216
29.3	-15.03438	-14.8665285	-20.80781	-22.1921787	18.87344	21.8780651
29.35	-13.43594	-14.8665285	-19.32344	-19.216711	17.34844	20.42597
29.4	-11.82813	-11.6192694	-17.80625	-17.6567249	15.79531	18.92719
29.45	-10.20625	-9.988201	-16.26406	-17.6567249	14.21875	17.3782272
29.5	-8.567188	-8.308309	-14.69688	-16.0680618	12.62188	15.8062105
29.55	-6.909375	-4.95943642	-13.10938	-14.45569	11.00938	14.2101927
29.6	-5.254688	-4.95943642	-11.49531	-12.8300533	9.38125	12.5997839
29.65	-3.578125	-3.27688646	-9.875	-11.2109118	7.723438	9.375662
29.7	-1.9	-1.58745575	-8.226563	-9.583788	6.075	9.375662
29.75	-0.2203125	1.83902931	-6.567188	-7.889773	4.407813	7.717348
29.8	1.460938	1.83902931	-4.903125	-7.889773	2.720313	6.05971336
29.85	3.142188	3.535698	-3.228125	-4.565687	1.045313	4.41235638
29.9	4.804688	5.23243952	-1.553125	-4.565687	-0.6375	2.74521828
29.95	6.476563	8.625782	0.1265625	-2.88395452	-2.307813	-0.639554858
30	8.126563	8.625782	1.807813	0.5356242	-3.985938	-0.639554858
30.05	9.76875	10.3175154	3.4875	0.5356242	-5.659375	-2.32993412
30.1	11.4	13.5781555	5.154688	2.23892355	-7.31875	-4.01439142
30.15	13.01719	13.5781555	6.820313	5.63103533	-8.960938	-5.70615625
30.2	14.59531	16.7685642	8.46875	5.63103533	-10.60156	-7.383537
30.25	16.16719	16.7685642	10.11094	7.321886	-12.22031	-10.7300673
30.3	17.70469	18.3561516	11.7375	10.7067308	-13.81563	-10.7300673
30.35	19.22031	19.9240055	13.3375	12.3249655	-15.39531	-13.9388142
30.4	20.70313	21.4766655	14.925	12.3249655	-16.95313	-13.9388142
30.45	22.15625	22.9810925	16.48125	13.9394388	-18.47969	-15.5358763
30.5	23.58125	24.4307232	18.01563	15.5457039	-19.96563	-17.0982933
30.55	24.96563	25.8164959	19.52969	18.3793926	-21.44688	-18.67006
30.6	26.30469	25.8164959	21.00938	18.3793926	-22.88125	-20.2321968
30.65	27.60469	28.470026	22.45469	19.95375	-24.28438	-23.2354488
30.7	28.86406	29.7242317	23.86719	19.95375	-25.64375	-23.2354488
30.75	30.08594	30.9406071	25.23906	22.9878559	-26.97031	-26.0211658
30.8	31.25156	33.3123627	26.58438	22.9878559	-28.25625	-26.0211658
30.85	32.36875	33.3123627	27.86719	25.818697	-29.48906	-28.3672352
30.9	33.43906	34.3886452	29.12188	27.1594715	-30.68125	-29.61941
30.95	34.46406	36.3365746	30.32344	28.4581242	-31.82656	-30.8275776
31	35.42813	36.3365746	31.48281	29.7029076	-32.91875	-32.02377
31.05	36.34219	37.2104225	32.59531	32.1195374	-33.97344	-33.16504
31.1	37.19219	38.0235748	33.65938	32.1195374	-34.95625	-34.2365036
31.15	37.99375	38.7786369	34.66094	34.3346252	-35.90156	-35.2315521
31.2	38.73125	39.46849	35.625	34.3346252	-36.78125	-36.1676979
31.25	39.41094	40.6895523	36.51875	36.27152	-37.61406	-37.0341034
31.3	40.03125	40.6895523	37.36406	36.27152	-38.37813	-38.5881157
31.35	40.5875	41.20971	38.15313	37.9419861	-39.09219	-39.27238
31.4	41.08125	41.65948	38.87813	38.6942863	-39.73438	-39.9006081
31.45	41.51563	41.9787331	39.54375	39.3826523	-40.31719	-40.47501
31.5	41.88438	42.3255119	40.15469	40.0152359	-40.84844	-40.9768677
31.55	42.18281	42.59758	40.69531	40.5804558	-41.31094	-41.4315338
31.6	42.425	42.8114738	41.17344	41.5388756	-41.70781	-41.8126259
31.65	42.59531	42.9557381	41.59063	41.5388756	-42.05625	-42.40035
31.7	42.70938	43.0274277	41.95156	42.24418	-42.3125	-42.40035
31.75	42.75	42.9389038	42.23906	42.5056267	-42.52031	-42.5917435
31.8	42.71875	42.9389038	42.46406	42.5056267	-42.65938	-42.5917435
31.85	42.62969	42.8201141	42.62656	42.69913	-42.73125	-42.7905045
31.9	42.47656	42.6249123	42.71406	42.82343	-42.74375	-42.76769
31.95	42.25	42.3643265	42.74531	42.8898849	-42.68906	-42.5577431
32	41.96094	42.0380325	42.70156	42.77348	-42.55781	-42.5577431
32.05	41.60625	41.6482773	42.59844	42.77348	-42.37656	-42.3548279
32.1	41.18906	41.2045746	42.43594	42.63225	-42.1125	-42.3548279
32.15	40.70313	40.705368	42.18906	42.4229126	-41.78906	-41.74861
32.2	40.16094	40.1300125	41.825	41.8047066	-41.4	-41.74861
32.25	39.55625	39.49979	41.51563	41.8047066	-40.94688	-40.8847466
32.3	38.8875	38.8036079	41.09844	41.4041252	-40.42813	-40.8847466
32.35	38.15938	38.056488	40.60313	40.41251	-39.85938	-39.7865677
32.4	37.37188	37.24771	40.04219	40.41251	-39.22188	-39.1510849
32.45	36.53125	36.3781967	39.42188	39.1785	-38.52031	-38.4550362
32.5	35.62969	35.43838	38.74063	39.1785	-37.76406	-37.6989555
32.55	34.66562	34.44084	38.00469	38.472435	-36.95938	-37.6989555
32.6	33.6625	33.37315	37.20313	37.70534	-36.08125	-36.87713
32.65	32.60469	31.03893	36.34219	36.8865433	-35.15156	-35.0604
32.7	31.49688	31.03893	35.43906	35.991745	-34.16719	-35.0604
32.75	30.33281	29.79344	34.47344	35.0419846	-33.13437	-34.05788
32.8	29.12031	28.536581	33.45313	32.9472122	-32.04844	-32.9901772
32.85	27.87031	27.2461433	32.38125	32.9472122	-30.91406	-31.8471241
32.9	26.57344	25.8982964	31.25781	30.579689	-29.71563	-30.6403179
32.95	25.24063	24.51205	30.0875	30.579689	-28.49219	-28.16205
33	23.8625	24.51205	28.87344	29.3414268	-27.21563	-26.8663464
33.05	22.45156	21.5785847	27.60781	26.7712975	-25.90313	-25.5258236
33.1	21.00781	20.0299873	26.30938	26.7712975	-24.54219	-24.1362514
33.15	19.53281	18.4497318	24.95469	25.4164753	-23.14531	-22.7036438
33.2	18.02188	16.8538036	23.575	22.5874767	-21.72344	-21.2173977
33.25	16.47031	15.2588053	22.15781	21.0834332	-20.25938	-19.6807156
33.3	14.91563	15.2588053	20.70469	21.0834332	-18.76406	-18.1132813
33.35	13.32656	12.0288839	19.22031	19.5229549	-17.2375	-16.5354118
33.4	11.71719	10.3988152	17.69375	17.9413	-15.68281	-14.9618082
33.45	10.09375	8.73502	16.15469	14.7675982	-14.1125	-13.3614454
33.5	8.465625	7.024638	14.59063	14.7675982	-12.50938	-13.3614454
33.55	6.809375	5.32857943	12.99531	13.152916	-10.89531	-10.1499519
33.6	5.14375	5.32857943	11.39531	11.5364113	-9.273438	-8.486639
33.65	3.471875	1.91465914	9.76875	8.568313	-7.621875	-8.486639
33.7	1.795313	0.216588214	8.128125	8.568313	-5.959375	-5.12315369
33.75	0.1171875	-1.49356949	6.460938	5.17449331	-4.292187	-5.12315369
33.8	-1.559375	-3.21127462	4.801563	5.17449331	-2.615625	-1.74990821
33.85	-3.248438	-4.88024759	3.121875	1.78039348	-0.93125	-0.06440781
33.9	-4.920313	-4.88024759	1.453125	1.78039348	0.7484375	-0.06440781
33.95	-6.592188	-8.1945	-0.2328125	0.07472971	2.420313	1.28593147
34	-8.2375	-9.882551	-1.90625	-1.6340729	4.10625	2.98183
34.05	-9.884375	-11.5293446	-3.598438	-5.011673	6.10625	6.289798
34.1	-11.51094	-13.1397114	-5.273438	-5.011673	7.4375	6.289798
34.15	-13.12344	-14.760025	-6.926563	-6.671949	9.078125	9.587064
34.2	-14.70469	-14.760025	-8.578125	-8.324133	10.71563	11.2141762
34.25	-16.27344	-17.9532852	-10.22344	-10.0053778	12.33281	12.8137379
34.3	-17.81563	-19.51205	-11.84219	-11.64251	13.93281	14.4018583
34.35	-19.32969	-19.51205	-13.44531	-13.2483006	15.50625	14.4018583
34.4	-20.81719	-21.0259171	-15.02813	-13.2483006	17.0625	17.5627232
34.45	-22.27031	-22.4898376	-16.6	-16.46244	18.59688	17.5627232
34.5	-23.68594	-23.9165688	-18.12656	-18.039463	20.39375	20.60427
34.55	-25.07031	-25.3060169	-19.64063	-19.5938587	21.56563	20.60427
34.6	-26.4125	-28.0272465	-21.12031	-21.1018181	22.99688	23.460331
34.65	-27.71719	-28.0272465	-22.56563	-23.98339	24.39688	24.832737
34.7	-28.975	-29.0646725	-23.975	-23.98339	25.75625	24.832737
34.75	-30.1875	-31.5738239	-25.34531	-26.7307377	27.07969	26.188612
34.8	-31.34531	-31.5738239	-26.68281	-26.7307377	28.3625	28.8174973
34.85	-32.48125	-32.7930336	-27.97656	-28.0698948	29.6	28.8174973
34.9	-33.55156	-33.92919	-29.225	-29.3602276	30.78281	30.0471363
34.95	-34.56719	-35.99505	-30.42188	-30.6101112	31.92656	31.2967339
35	-35.53906	-35.99505	-31.59531	-30.6101112	33.03125	32.47764
35.05	-36.44844	-36.9310226	-32.69687	-33.0500336	34.07344	34.6329422
35.1	-37.29688	-37.8064346	-33.75625	-34.16789	35.07031	34.6329422
35.15	-38.09531	-39.37697	-34.76875	-35.2180977	36.00781	35.6121674
35.2	-38.84219	-40.0733757	-35.72188	-36.1933327	36.8875	36.5188446
35.25	-39.51406	-40.7030563	-36.62344	-37.9673576	37.71719	36.5188446
35.3	-40.13594	-41.26158	-37.46563	-37.9673576	38.48281	38.1623535
35.35	-40.69375	-41.7444649	-38.25781	-38.75796	39.19688	38.1623535
35.4	-41.19063	-41.7444649	-38.98125	-39.50109	39.83438	39.5757065
35.45	-41.62344	-42.1677666	-39.64844	-40.1811752	40.43438	40.7189865
35.5	-41.98906	-42.51842	-40.25313	-40.7959061	40.96094	40.7189865
35.55	-42.28438	-43.03362	-40.80469	-41.79129	41.41563	41.5906029
35.6	-42.52188	-43.03362	-41.28594	-41.79129	41.81406	41.5906029
35.65	-42.69375	-43.2948456	-41.69844	-42.18701	42.15	42.2007866
35.7	-42.80156	-43.3112373	-42.05469	-42.5316467	42.41563	42.2007866
35.75	-42.84844	-43.3112373	-42.34688	-42.800312	42.62188	42.5638657
35.8	-42.82031	-43.2475281	-42.57031	-43.0121269	42.76563	42.5638657
35.85	-42.73281	-43.0018768	-42.72188	-43.15573	42.83281	42.66112
35.9	-42.56875	-43.0018768	-42.82031	-43.2407	42.85	42.66112
35.95	-42.35625	-42.7788353	-42.84688	-43.2421	42.78594	42.6115341
36	-42.06094	-42.48863	-42.80156	-43.19144	42.63281	42.33128
36.05	-41.70469	-42.1422958	-42.70625	-43.0819435	42.47344	42.33128
36.1	-41.29375	-41.72613	-42.52969	-42.905468	42.21563	41.8121376
36.15	-40.81094	-40.71862	-42.29531	-42.66112	41.89688	41.8121376
36.2	-40.26875	-40.71862	-41.99531	-42.36656	41.50781	41.45209
36.25	-39.66719	-40.0932922	-41.62656	-41.9978027	41.0625	41.02644
36.3	-38.99844	-39.4034348	-41.19688	-41.5700569	40.55	40.54142
36.35	-38.26563	-37.8414574	-40.71094	-41.085144	39.84844	39.3571968
36.4	-37.47812	-37.8414574	-40.14688	-40.5272141	39.32969	39.3571968
36.45	-36.63281	-36.0326271	-39.52031	-39.88773	38.63281	39.3571968
36.5	-35.73125	-36.0326271	-38.85469	-39.1767349	37.87656	38.65327
36.55	-34.78281	-35.0461845	-38.10781	-38.4109573	37.06406	37.9037437
36.6	-33.77188	-33.99024	-37.3125	-37.5883255	36.1875	37.0824547
36.65	-32.71875	-32.8644829	-36.45625	-36.7070847	35.26719	35.2848549
36.7	-31.59844	-31.6724854	-35.54375	-35.7623978	34.27969	34.2936134
36.75	-30.44844	-29.1432877	-34.58281	-34.9675026	33.24375	34.2936134
36.8	-29.23125	-29.1432877	-33.55625	-34.9675026	32.15469	32.09701
36.85	-27.98125	-27.8325462	-32.48594	-32.77985	31.02344	30.8977375
36.9	-26.68281	-27.8325462	-31.36406	-31.5812759	29.83125	30.8977375
36.95	-25.34219	-25.09123	-30.20313	-30.30297	28.60781	29.6328239
37	-23.96719	-23.6926613	-28.97344	-29.0394135	27.32813	27.0806313
37.05	-22.55781	-22.262476	-27.72656	-27.7444649	26.01406	25.7277374
37.1	-21.10938	-20.7894821	-26.4125	-25.00138	24.65469	25.7277374
37.15	-19.62656	-19.2828331	-25.06563	-25.00138	23.25625	24.6281357
37.2	-18.125	-17.7152424	-23.67969	-23.6032333	21.83125	23.2486687
37.25	-16.5875	-16.1272678	-22.26563	-20.7045078	20.36875	20.375267
37.3	-15.02031	-14.5137444	-20.80625	-20.7045078	18.86406	17.3420982
37.35	-13.43594	-12.8858557	-19.31563	-20.7045078	17.34688	17.3420982
37.4	-11.82344	-11.2613564	-17.80625	-17.6239166	15.79531	15.7642574
37.45	-10.20156	-9.631288	-16.27031	-16.0354481	14.21563	12.5581646
37.5	-8.565625	-7.93383932	-14.70313	-14.4243126	12.625	12.5581646
37.55	-6.909375	-6.26625252	-13.10313	-12.804636	11.00469	10.9498358
37.6	-5.248438	-6.26625252	-11.49219	-11.1786346	9.375	10.9498358
37.65	-3.579688	-2.92477441	-9.873438	-9.544636	7.729688	7.66070032
37.7	-1.898438	-1.21858585	-8.228125	-9.544636	6.065625	6.01752138
37.75	-0.215625	-1.21858585	-6.560938	-6.18629169	4.404688	4.366621
37.8	1.467188	0.494719565	-4.909375	-4.52676153	2.721875	2.70444036
37.85	3.139063	3.560432	-3.221875	-2.8439312	0.709375	-0.672847748
37.9	4.814063	3.560432	-1.55625	-2.8439312	-0.634375	-0.672847748
37.95	6.482813	5.27055931	0.1234375	0.567520857	-2.314062	-2.36071467
38	8.134375	6.963364	1.809375	0.567520857	-3.9875	-4.04597139
38.05	9.771875	8.653957	3.484375	3.96803975	-5.65625	-5.73029137
38.1	11.40156	10.355792	5.15625	5.67019463	-7.314063	-7.41268158
38.15	13.0125	11.9794111	6.81875	7.359382	-8.965625	-9.090356
38.2	14.60313	15.2125406	8.467187	7.359382	-10.60469	-10.7574539
38.25	16.16406	15.2125406	10.1125	10.73057	-12.21719	-12.3610306
38.3	17.71094	18.37603	11.74063	10.73057	-13.81875	-13.9661732
38.35	19.22344	19.9575558	13.34531	13.9577465	-15.39688	-15.558444
38.4	20.70469	21.5062	14.92031	15.56443	-16.95781	-17.1191978
38.45	22.15469	23.0129032	16.48594	17.1393547	-18.47031	-18.69109
38.5	23.57813	24.4611912	18.01875	18.7166634	-19.97344	-20.2499371
38.55	24.95938	25.8446922	19.525	20.2835865	-21.44688	-21.77884
38.6	26.30625	27.1946812	21.00313	20.2835865	-22.87969	-23.2558479
38.65	27.60781	28.48839	22.45625	23.298193	-24.2875	-26.0426579
38.7	28.87031	29.747673	23.86563	23.298193	-25.65781	-26.0426579
38.75	30.08125	30.9642773	25.24063	24.7236862	-26.97188	-27.3600616
38.8	31.24844	30.9642773	26.57969	26.1080036	-28.25313	-28.6484814
38.85	32.375	32.17142	27.8625	27.4366779	-29.49531	-29.8791
38.9	33.44063	34.3972855	29.12656	29.9647369	-30.67813	-31.0923977
38.95	34.45938	35.4102364	30.32344	31.1814632	-31.82031	-32.2821426
39	35.42344	35.4102364	31.48594	32.3777122	-32.92656	-33.4044151
39.05	36.34531	37.22383	32.59375	32.3777122	-33.97188	-34.4614258
39.1	37.19375	37.22383	33.65469	33.5096	-34.96094	-35.4429169
39.15	38.00156	38.78759	34.66406	35.5473328	-35.90156	-35.4429169
39.2	38.73125	39.484848	35.62188	36.47066	-36.78281	-37.2082443
39.25	39.41406	40.1101723	36.51719	36.47066	-37.60625	-37.999958
39.3	40.02969	40.69181	37.35938	37.330246	-38.37656	-37.999958
39.35	40.59375	41.20443	38.14531	38.12459	-39.0875	-39.4091034
39.4	41.08594	41.6626434	38.87656	38.8608551	-39.7375	-40.021595
39.45	41.52031	42.0524559	39.54688	40.15301	-40.32188	-40.58315
39.5	41.88125	42.0524559	40.15156	40.15301	-40.85313	-41.0825348
39.55	42.18906	42.64029	40.69688	41.2092628	-41.31719	-41.5173378
39.6	42.42813	42.8304634	41.175	41.2092628	-41.70781	-41.5173378
39.65	42.59844	42.9562263	41.6	41.6421432	-42.04375	-42.199192
39.7	42.70313	43.0209427	41.95469	42.00751	-42.31563	-42.199192
39.75	42.74375	42.98636	42.23438	42.3196335	-42.55469	-42.62726
39.8	42.72188	42.913662	42.45938	42.73545	-42.66094	-42.62726
39.85	42.63125	42.7694359	42.625	42.73545	-42.73438	-42.73428
39.9	42.47031	42.5633659	42.71406	42.8516	-42.74375	-42.7461777
39.95	42.24688	42.2874527	42.74219	42.89518	-42.68594	-42.6575356
40	41.95938	42.2874527	42.70781	42.8540764	-42.56094	-42.6575356
40.05	41.60938	41.5524178	42.6	42.78272	-42.37031	-42.5046959
40.1	41.19063	41.0924263	42.42969	42.78272	-42.11563	-42.2854042
40.15	40.70469	40.56189	42.19219	42.4232941	-41.7875	-41.6534157
40.2	40.15625	40.56189	41.89375	42.1514	-41.39844	-41.6534157
40.25	39.55	39.3284073	41.525	41.8063164	-40.95938	-40.869297
40.3	38.88906	39.3284073	41.09219	41.40112	-40.4375	-40.3477173
40.35	38.1625	37.8630028	40.59688	40.9345	-39.86406	-40.3477173
40.4	37.37344	37.0378227	40.03594	40.41165	-39.21875	-39.7663269
40.45	36.52656	37.0378227	39.42344	39.1701851	-38.52031	-38.41639
40.5	35.625	35.2082825	38.73438	39.1701851	-37.76563	-38.41639
40.55	34.67031	34.2018433	38.00156	37.6953659	-36.95156	-36.8444939
40.6	33.65938	33.1113	37.20781	37.6953659	-36.07813	-36.8444939
40.65	32.6	33.1113	36.34375	36.8692436	-35.15	-35.0288963
40.7	31.49688	30.7495079	35.4375	35.97623	-34.16406	-35.0288963
40.75	30.33281	30.7495079	34.46563	35.0260429	-33.12969	-32.9534035
40.8	29.12188	29.507206	33.45313	34.00908	-32.05156	-32.9534035
40.85	27.87031	26.93294	32.37813	32.93144	-30.91094	-30.6031723
40.9	26.57656	26.93294	31.26563	31.7810822	-29.72188	-29.3693562
40.95	25.23906	24.4602737	30.07813	30.56526	-28.48438	-28.1154842
41	23.86406	23.0203972	28.86406	29.3188362	-27.21563	-28.1154842
41.05	22.45156	21.529911	27.60469	28.05653	-25.9	-25.4835033
41.1	21.00469	21.529911	26.29844	25.3942566	-24.54531	-25.4835033
41.15	19.52344	18.4051914	24.95781	25.3942566	-23.15156	-22.662323
41.2	18.02188	18.4051914	23.57656	23.9996815	-21.72188	-21.1762619
41.25	16.47969	15.2127419	22.15938	22.55746	-20.25313	-21.1762619
41.3	14.9125	15.2127419	20.70469	21.0546761	-18.76094	-19.6397552
41.35	13.32344	13.6035156	19.21719	17.92071	-17.23125	-18.0673351
41.4	11.70938	11.9813862	17.7	17.92071	-15.68438	-14.9133835
41.45	10.09531	8.687439	16.15469	14.7460384	-13.79375	-14.9133835
41.5	8.460938	6.983704	14.58906	14.7460384	-12.50781	-11.7114983
41.55	6.80625	5.279418	12.99844	13.1310825	-10.89531	-11.7114983
41.6	5.134375	5.279418	11.3875	13.1310825	-9.26875	-10.0945053
41.65	3.475	1.87259352	9.771875	9.889113	-7.6125	-6.740022
41.7	1.792188	0.169101775	8.120313	8.203571	-5.957813	-5.060726
41.75	0.115625	0.169101775	6.464063	6.50155	-4.290625	-5.060726
41.8	-1.573438	-1.54085946	4.798438	4.8086195	-2.610938	-3.38379169
41.85	-3.245313	-4.92542934	3.11875	1.40428686	-0.934375	-1.699256
41.9	-4.923438	-4.92542934	1.453125	-0.3001987	0.740625	-0.008839085
41.95	-6.584375	-8.241451	-0.228125	-2.00361967	2.414063	1.68243706
42	-8.24375	-8.241451	-1.910938	-3.70505238	4.103125	3.37773228
42.05	-9.879688	-9.92119	-3.598438	-3.70505238	5.771875	5.03554869
42.1	-11.51406	-11.570528	-5.271875	-5.37726927	7.440625	6.678929
42.15	-13.11875	-14.79587	-6.932813	-7.032321	9.078125	8.317916
42.2	-14.7	-14.79587	-8.579688	-7.032321	10.71563	9.978944
42.25	-16.27344	-17.995472	-10.22188	-8.693022	12.33594	13.181056
42.3	-17.82031	-17.995472	-11.84375	-11.9989376	13.93906	13.181056
42.35	-19.32813	-19.5471554	-13.45	-11.9989376	15.51406	16.3583717
42.4	-20.81563	-22.5265217	-15.03281	-15.215806	17.06094	16.3583717
42.45	-22.27031	-22.5265217	-16.59219	-15.215806	18.59531	19.4613056
42.5	-23.6875	-23.9476357	-18.12969	-18.3878746	20.09219	19.4613056
42.55	-25.06719	-25.3311	-19.63125	-18.3878746	21.5625	22.3808212
42.6	-26.40938	-26.6994343	-21.1125	-21.4241467	22.99219	22.3808212
42.65	-27.70313	-29.341526	-22.5625	-24.2853165	24.39063	25.1337852
42.7	-28.96875	-30.5902	-23.97813	-24.2853165	25.75313	25.1337852
42.75	-30.17188	-31.84906	-25.34063	-25.6569519	27.07031	27.81761
42.8	-31.34688	-33.0388069	-26.67813	-27.0206985	28.35156	27.81761
42.85	-32.47031	-34.1537552	-27.97656	-27.0206985	29.59688	29.0887661
42.9	-33.53906	-34.1537552	-29.21719	-29.6379814	30.78125	30.3145618
42.95	-34.5625	-36.2005768	-30.41563	-30.8739071	31.925	32.723484
43	-35.52656	-36.2005768	-31.58594	-32.12432	33.02031	32.723484
43.05	-36.44063	-37.9714928	-32.68906	-34.1771965	34.07187	34.84585
43.1	-37.29531	-37.9714928	-33.75313	-34.1771965	35.05938	34.84585
43.15	-38.09063	-39.51462	-34.75937	-35.2289352	35.99531	36.70213
43.2	-38.82813	-39.51462	-35.71563	-36.19601	36.88437	36.70213
43.25	-39.50781	-40.19653	-36.61094	-37.1096725	37.70625	38.3251762
43.3	-40.12188	-40.8239	-37.4625	-37.9621925	38.47813	38.3251762
43.35	-40.68438	-41.35318	-38.24844	-38.7528419	39.18438	39.0500145
43.4	-41.17656	-42.2197151	-38.97188	-40.16118	39.825	39.7102242
43.45	-41.60781	-42.2197151	-39.63594	-40.16118	40.41719	40.31586
43.5	-41.96875	-42.5631065	-40.24063	-40.77577	40.94063	40.72415
43.55	-42.275	-42.8307076	-40.78594	-41.3115158	41.40781	41.18822
43.6	-42.51719	-43.1989021	-41.26875	-41.7629776	41.80313	41.5817146
43.65	-42.67969	-43.2833	-41.68125	-42.15848	42.13438	41.92091
43.7	-42.79219	-43.27158	-42.03906	-42.7651749	42.40313	42.1975555
43.75	-42.825	-43.27158	-42.325	-42.7651749	42.60625	42.5491028
43.8	-42.80625	-43.0946846	-42.55156	-42.97555	42.74531	42.6382866
43.85	-42.70938	-43.0946846	-42.71094	-43.1191254	42.82031	42.6463623
43.9	-42.55781	-42.6901245	-42.8	-43.19572	42.82344	42.6463623
43.95	-42.33438	-42.38827	-42.82813	-43.1956558	42.76719	42.5954628
44	-42.04531	-42.01959	-42.7875	-43.0274162	42.63906	42.4848061
44.05	-41.69688	-42.01959	-42.68281	-43.0274162	42.45625	42.3095322
44.1	-41.27813	-41.2003555	-42.5125	-42.85122	42.19531	41.78478
44.15	-40.79063	-41.2003555	-42.27344	-42.3042336	41.87344	41.78478
44.2	-40.24688	-40.6618233	-41.97813	-42.3042336	41.49375	41.4287338
44.25	-39.65	-40.0323219	-41.60469	-41.9423	41.04063	41.0031357
44.3	-38.98125	-39.34721	-41.18125	-41.9423	40.52656	40.5199
44.35	-38.25156	-37.77857	-40.67813	-41.0232048	39.95313	39.96682
44.4	-37.46406	-37.77857	-40.13125	-40.465538	39.32031	39.3245
44.45	-36.62188	-36.9159431	-39.51094	-40.465538	38.62188	38.6263847
44.5	-35.72656	-35.9829636	-38.83438	-39.1139	37.8625	37.0462837
44.55	-34.76875	-34.983078	-38.09844	-39.1139	37.04219	37.0462837
44.6	-33.76406	-32.80575	-37.3	-37.5194855	36.18125	36.1752129
44.65	-32.70781	-32.80575	-36.44219	-37.5194855	35.24531	35.2437668
44.7	-31.59531	-31.606308	-35.52656	-35.69266	34.26563	34.2524223
44.75	-30.43281	-30.3374577	-34.5625	-35.69266	33.22969	33.1913872
44.8	-29.21719	-27.76473	-33.54375	-34.68861	32.15	32.0562439
44.85	-27.97031	-27.76473	-32.475	-33.60957	31.00781	30.8572
44.9	-26.67188	-26.4160748	-31.35781	-33.60957	29.81875	29.5911636
44.95	-25.3375	-25.0269527	-30.18125	-31.2588768	28.59688	27.0354767
45	-23.95625	-23.6330013	-28.9625	-29.9824848	27.31406	27.0354767
45.05	-22.55156	-22.2060642	-27.70938	-27.39566	26.00313	25.69604
45.1	-21.09844	-19.2225571	-26.40156	-27.39566	24.64063	24.3111877
45.15	-19.62031	-19.2225571	-25.04688	-26.03866	23.24531	21.5006638
45.2	-18.10938	-16.0649357	-23.67031	-24.65001	21.81875	21.5006638
45.25	-16.57031	-16.0649357	-22.25	-24.65001	20.35781	20.0502071
45.3	-14.69844	-14.4517069	-20.79688	-21.8098583	18.85781	18.5368214
45.35	-13.42656	-12.8325968	-19.32188	-18.8063622	17.3375	16.98108
45.4	-11.81563	-11.2036886	-17.80156	-18.8063622	15.78594	13.8002644
45.45	-10.19688	-9.573709	-16.25938	-17.2352772	14.21406	13.8002644
45.5	-8.5625	-7.87887335	-14.69063	-15.6399708	12.61094	12.1880789
45.55	-6.904688	-6.213438	-13.09531	-14.0297079	11.00156	10.5846157
45.6	-5.242188	-4.54448557	-11.4875	-12.41312	9.376563	8.953519
45.65	-3.567188	-2.86706948	-9.871875	-10.7882576	7.721875	7.28647757
45.7	-1.892188	-1.1640116	-8.221875	-9.140963	6.064063	5.645173
45.75	-0.2171875	0.5492866	-6.564063	-7.45673466	4.398438	3.99020457
45.8	1.460938	2.26141739	-4.9	-7.45673466	2.710938	2.32988238
45.85	3.140625	2.26141739	-3.221875	-4.128227	1.042188	0.6252865
45.9	4.80625	5.66460228	-1.548438	-2.45366335	-0.63125	-1.06192672
45.95	6.471875	7.356177	0.1375	-0.7432878	-2.314062	-2.75030041
46	8.132813	10.7334814	1.8125	0.9643117	-3.9875	-4.43309736
46.05	9.771875	10.7334814	3.482813	2.664872	-5.65625	-6.106244
46.1	11.39688	12.3611345	5.154688	4.36360025	-7.315625	-7.786945
46.15	13.00938	13.975728	6.821875	6.055974	-8.967187	-9.465455
46.2	14.59688	15.5863638	8.471875	7.75253	-10.60469	-9.465455
46.25	16.16563	17.1546516	10.11094	9.103021	-12.22188	-12.718667
46.3	17.70313	17.1546516	11.73594	12.39741	-13.8125	-14.3172607
46.35	19.20938	20.3096676	13.34375	14.0131693	-15.39219	-15.8984013
46.4	20.69531	21.8522377	14.91719	15.6200228	-16.94531	-17.4645157
46.45	22.15313	23.34706	16.47969	15.6200228	-18.46719	-19.0327377
46.5	23.5625	24.7789421	18.01563	18.7726765	-19.96406	-20.5806751
46.55	24.95313	26.1528	19.52188	20.339447	-21.43438	-22.0912
46.6	26.29531	27.4960327	21.00469	21.8810768	-22.87344	-23.265131
46.65	27.59844	28.7798386	22.44844	21.8810768	-24.26563	-24.6867943
46.7	28.85938	30.0281048	23.85781	24.7808189	-25.6375	-26.055954
46.75	30.07031	31.2409573	25.23281	24.7808189	-26.95781	-27.37084
46.8	31.23438	32.44334	26.57188	27.4840641	-28.24844	-29.8849125
46.85	32.35469	32.44334	27.85781	28.7707443	-29.48125	-29.8849125
46.9	33.43281	34.6344833	29.10781	28.7707443	-30.67031	-31.09559
46.95	34.44844	34.6344833	30.30938	30.0137272	-31.81406	-32.2788
47	35.40938	36.54663	31.46875	32.4188461	-32.91094	-33.4010658
47.05	36.31875	37.4021034	32.57969	32.4188461	-33.95625	-34.454586
47.1	37.17813	38.2038078	33.64063	34.599575	-34.95313	-36.35086
47.15	37.97812	38.9446754	34.64844	34.599575	-35.88594	-36.35086
47.2	38.71406	39.6248932	35.60781	35.57765	-36.76563	-37.20218
47.25	39.39688	39.6248932	36.50781	36.49789	-37.59219	-37.993866
47.3	40.0125	40.68897	37.34844	38.145153	-38.36094	-38.7249527
47.35	40.57656	40.68897	38.13594	38.145153	-39.07188	-39.4002266
47.4	41.06406	41.1969643	38.86563	39.5504	-39.725	-39.4002266
47.45	41.50313	42.03997	39.525	40.16576	-40.30156	-40.5695877
47.5	41.86719	42.03997	40.13438	40.7209625	-40.83125	-40.5695877
47.55	42.16719	42.6304359	40.675	40.7209625	-41.28906	-41.4923058
47.6	42.40625	42.8267021	41.16094	41.2178955	-41.69531	-41.4923058
47.65	42.57969	42.9454956	41.575	42.0098152	-42.02813	-42.1738
47.7	42.69063	43.0064278	41.92813	42.31311	-42.29844	-42.1738
47.75	42.72031	42.97186	42.22656	42.31311	-42.5	-42.41131
47.8	42.70156	42.97186	42.44063	42.7225342	-42.64063	-42.7072067
47.85	42.6125	42.8991661	42.60469	42.7225342	-42.72031	-42.7486877
47.9	42.45469	42.55081	42.69688	42.8539162	-42.72188	-42.71222
47.95	42.22969	42.55081	42.72813	42.8539162	-42.66719	-42.6332741
48	41.9375	41.936	42.68281	42.72078	-42.54063	-42.6332741
48.05	41.58438	41.53007	42.58125	42.72078	-42.34531	-42.4745865
48.1	41.16875	41.06258	42.41094	42.5619049	-42.09063	-41.9664841
48.15	40.69063	41.06258	42.17344	42.3310776	-41.76875	-41.61294
48.2	40.14219	39.9564552	41.86719	42.0441628	-41.38438	-41.20563
48.25	39.53594	39.30831	41.50938	41.6857567	-40.93125	-40.7308655
48.3	38.86406	38.6040154	41.075	41.6857567	-40.42031	-40.7308655
48.35	38.14219	37.83594	40.57344	41.2696381	-39.84688	-40.1992455
48.4	37.35938	37.0113144	40.01875	41.2696381	-39.20156	-38.9403572
48.45	36.50625	37.0113144	39.40625	40.24336	-38.50781	-38.9403572
48.5	35.60938	35.1783829	38.72656	40.24336	-37.74531	-38.23938
48.55	34.65938	34.16001	37.98438	38.97947	-36.93125	-37.46931
48.6	33.64844	34.16001	37.1875	38.2581062	-36.06406	-36.6334076
48.65	32.59219	31.9205856	36.33281	36.6343155	-35.12656	-34.7858238
48.7	31.47813	31.9205856	35.41875	36.6343155	-34.14375	-33.7665863
48.75	30.31875	30.707222	34.45156	35.73387	-33.10781	-32.6747627
48.8	29.1125	29.4610653	33.43594	34.77078	-32.03281	-31.5147934
48.85	27.85313	26.8975048	32.37344	33.744194	-30.89375	-30.2998981
48.9	26.55938	26.8975048	31.24844	31.4753113	-29.70781	-29.0721378
48.95	25.22813	25.539238	30.07031	30.2457581	-28.475	-29.0721378
49	23.85469	24.1351757	28.85	29.0092831	-27.20313	-26.5128613
49.05	22.44063	22.6858578	27.59531	27.73588	-25.8875	-25.1594677
49.1	20.99531	21.17665	26.2875	25.05598	-24.52969	-23.76331
49.15	19.51094	18.0351429	24.94219	25.05598	-23.1375	-23.76331
49.2	18.0125	18.0351429	23.56094	23.6357136	-21.71094	-22.31026
49.25	16.46719	14.846489	22.14219	22.1810951	-20.25156	-20.8202171
49.3	14.90625	14.846489	20.69688	20.66998	-18.75	-19.2729111
49.35	13.31719	13.2313976	19.20781	19.4235668	-17.22969	-16.1252079
49.4	11.71094	11.6098957	17.68906	19.4235668	-15.67813	-14.5459881
49.45	10.09375	9.978676	16.14375	16.25673	-14.10313	-14.5459881
49.5	8.454688	6.592765	14.57969	14.6659307	-12.50313	-11.3384352
49.55	6.796875	6.592765	12.99063	13.0515833	-10.89219	-11.3384352
49.6	5.132813	4.89543772	11.05781	11.4356689	-9.259375	-9.719722
49.65	3.464063	3.19204	9.753125	9.808077	-7.609375	-6.359364
49.7	1.7875	1.48264873	8.115625	8.123507	-5.95625	-4.68073273
49.75	0.1078125	-0.226639658	6.459375	6.426558	-4.289063	-4.68073273
49.8	-1.5625	-3.63073468	4.790625	4.727027	-2.610938	-3.32247353
49.85	-3.248438	-3.63073468	3.121875	3.031135	-0.93125	-1.647295
49.9	-4.926563	-6.96551037	1.45	1.33042765	0.74375	1.73192608
49.95	-6.590625	-6.96551037	-0.2359375	-0.36838302	2.420313	1.73192608
50	-8.234375	-8.6263895	-1.9125	-0.36838302	4.1	3.41530037
50.05	-9.875	-11.945858	-3.601563	-3.7812717	5.773438	5.070556
50.1	-11.51094	-11.945858	-5.267188	-5.44580936	7.439063	6.71362
50.15	-13.11719	-13.5556469	-7.254688	-7.101812	9.079688	10.0168667
50.2	-14.70156	-15.1733932	-8.578125	-7.101812	10.7125	11.6316633
50.25	-16.27031	-16.7669163	-10.21563	-8.754958	12.33281	13.2248526
50.3	-17.80937	-18.3488979	-11.84531	-12.0483932	13.93594	13.2248526
50.35	-19.32656	-19.8978977	-13.44688	-12.0483932	15.5125	16.4009418
50.4	-20.81094	-21.39292	-15.03281	-12.0483932	17.05937	17.9627323
50.45	-22.25938	-22.8468285	-16.59219	-13.6572981	18.59219	17.9627323
50.5	-23.68281	-23.9902687	-18.12656	-15.2656708	20.0875	20.97375
50.55	-25.06094	-25.372839	-19.64063	-18.4381275	21.56094	20.97375
50.6	-26.40313	-28.0899734	-21.10781	-18.4381275	22.98906	22.4167461
50.65	-27.70625	-28.0899734	-22.55938	-21.4751759	24.39531	23.8151932
50.7	-28.96094	-29.3790588	-23.96563	-22.9184513	25.75313	23.8151932
50.75	-30.17813	-30.6235428	-25.34531	-24.3293552	27.08125	26.5315075
50.8	-31.34688	-31.879221	-26.66875	-25.7099476	28.35469	27.8553047
50.85	-32.46563	-33.074192	-27.96875	-27.0739784	29.59219	29.1266518
50.9	-33.53438	-34.1934	-29.21563	-28.3984642	30.77188	31.5972176
50.95	-34.55938	-35.2429428	-30.41563	-29.6841564	31.92031	31.5972176
51	-35.52188	-37.1481628	-31.575	-30.9190331	33.01875	32.7568436
51.05	-36.42656	-37.1481628	-32.68906	-32.1697	34.06875	33.8494873
51.1	-37.2875	-38.00267	-33.74844	-34.43481	35.05156	35.8295174
51.15	-38.0875	-39.5388031	-34.75781	-35.46286	35.99219	36.73205
51.2	-38.82813	-40.2253151	-35.7125	-36.4218979	36.87813	37.572155
51.25	-39.50156	-40.2253151	-36.60938	-37.3285332	37.70156	37.572155
51.3	-40.1125	-40.84389	-37.45469	-38.17395	38.47656	39.07007
51.35	-40.68125	-41.8489265	-38.23906	-38.9561424	39.17969	39.07007
51.4	-41.17188	-42.2408142	-38.96094	-39.6771126	39.82813	40.33083
51.45	-41.60625	-42.2408142	-39.62813	-40.34164	40.41719	40.33083
51.5	-41.97031	-42.84898	-40.2375	-41.44978	40.94375	40.838604
51.55	-42.27188	-42.84898	-40.7875	-41.44978	41.40625	41.28587
51.6	-42.50781	-43.0618553	-41.26563	-41.8949661	41.80156	41.6756325
51.65	-42.68125	-43.21431	-41.68594	-42.2729263	42.12656	41.9982376
51.7	-42.79063	-43.287	-42.03438	-42.5918655	42.41875	42.25333
51.75	-42.82969	-43.287	-42.325	-42.8457832	42.60781	42.4511833
51.8	-42.8	-43.1100922	-42.55	-42.8457832	42.75313	42.58113
51.85	-42.70781	-43.1100922	-42.70781	-43.1752739	42.81406	42.64169
51.9	-42.54844	-42.9358	-42.79531	-43.1752739	42.82813	42.64169
51.95	-42.33281	-42.70102	-42.82969	-43.24236	42.76719	42.5722237
52	-42.04375	-42.02754	-42.78594	-43.1424561	42.64844	42.45618
52.05	-41.69531	-42.02754	-42.68281	-43.0167351	42.45625	42.2694168
52.1	-41.27813	-41.6015167	-42.50938	-43.0167351	42.19219	42.0227661
52.15	-40.79375	-41.1041222	-42.27344	-42.8225365	41.88281	41.33684
52.2	-40.24531	-40.543396	-41.97656	-42.2499237	41.49531	40.9005737
52.25	-39.64219	-39.907547	-41.61094	-42.2499237	41.04688	40.9005737
52.3	-38.975	-39.19785	-41.18125	-41.4293633	40.52188	40.39917
52.35	-38.24219	-38.43756	-40.68281	-40.9205322	39.95313	39.8325043
52.4	-37.4625	-37.6102676	-40.13281	-40.9205322	39.31875	39.1810379
52.45	-36.61875	-36.7220764	-39.5125	-39.81414	38.625	38.4653358
52.5	-35.72188	-35.7828979	-38.83125	-39.111393	37.86094	36.8616829
52.55	-34.76563	-34.7713547	-38.09688	-39.111393	37.04688	36.8616829
52.6	-33.75781	-32.5581856	-37.29375	-37.51564	36.17188	35.0307274
52.65	-32.70313	-32.5581856	-36.43281	-36.62401	35.24375	35.0307274
52.7	-31.59219	-30.06819	-35.52188	-36.62401	34.26563	34.0227127
52.75	-30.42656	-30.06819	-34.55938	-35.6810036	33.22812	32.94134
52.8	-29.21406	-28.8042221	-33.54062	-34.6689339	32.14531	31.7937622
52.85	-27.96719	-27.48328	-32.47188	-33.588974	31.00781	30.5802574
52.9	-26.66563	-24.73363	-31.35313	-32.4416466	29.81719	30.5802574
52.95	-25.33438	-24.73363	-30.17813	-29.9453487	28.58906	27.00471
53	-23.95781	-23.3292866	-28.96406	-29.9453487	27.31563	27.00471
53.05	-22.54688	-23.3292866	-27.70156	-28.6836967	26.00156	25.6483841
53.1	-21.1	-20.4106312	-26.39844	-26.0008659	24.64063	24.2820988
53.15	-19.62656	-20.4106312	-25.04844	-26.0008659	23.24219	22.8940525
53.2	-18.1125	-18.882473	-23.67344	-23.2150631	21.82188	21.4703941
53.25	-16.57344	-15.7160721	-22.2375	-23.2150631	20.35313	20.0099487
53.3	-15.01563	-14.0973864	-20.79688	-20.2967682	18.85938	18.4966259
53.35	-13.42969	-10.8495674	-19.3125	-20.2967682	17.03438	16.9460449
53.4	-11.82031	-10.8495674	-17.79688	-18.7709312	15.7875	15.3598547
53.45	-10.19844	-9.200449	-16.26094	-17.2060165	14.2125	13.7555838
53.5	-8.564063	-7.50481749	-14.68594	-15.6108313	12.61563	12.1475782
53.55	-6.904688	-5.84929276	-13.10156	-12.3689566	10.99688	10.5442476
53.6	-5.24375	-4.51907825	-11.49375	-12.3689566	9.371875	8.913264
53.65	-3.578125	-2.84516573	-9.860938	-9.102913	7.729688	7.234873
53.7	-1.892188	-1.13551176	-8.229688	-9.102913	6.0625	3.93867826
53.75	-0.2140625	0.576760769	-6.567188	-5.755345	4.4	3.93867826
53.8	1.467188	3.98588037	-4.9	-5.755345	2.715625	2.281189
53.85	3.140625	3.98588037	-3.220313	-4.083557	1.0375	0.57628566
53.9	4.810938	5.693272	-1.551563	-0.6986911	-0.634375	-1.11310387
53.95	6.478125	7.384862	0.134375	1.01002634	-2.314062	-2.80596638
54	8.123437	9.086419	1.809375	1.01002634	-3.984375	-2.80596638
54.05	9.779688	9.086419	3.484375	2.70951676	-5.660938	-6.16717863
54.1	11.40156	12.3754663	5.15625	6.107509	-7.310938	-7.849834
54.15	13.00938	13.9901333	6.81875	6.107509	-8.959375	-9.528491
54.2	14.59844	15.59651	8.465625	9.489962	-10.6	-11.1791286
54.25	16.16406	15.59651	10.11406	9.489962	-12.21563	-12.7793283
54.3	17.70156	18.7566948	11.73594	12.7686214	-13.81406	-12.7793283
54.35	19.21719	18.7566948	13.33594	14.3792028	-15.39375	-15.9596357
54.4	20.69375	21.8646069	14.91719	15.978056	-16.93906	-17.52601
54.45	22.15	21.8646069	16.4875	15.978056	-18.47031	-20.6397686
54.5	23.56719	24.7791786	18.0125	19.1293182	-19.96875	-20.6397686
54.55	24.95156	26.1669769	19.51875	19.1293182	-21.43906	-22.1549072
54.6	26.29219	27.4977074	21.00313	22.2057514	-22.87656	-23.61722
54.65	27.59844	28.7877655	22.44375	22.2057514	-24.27344	-23.61722
54.7	28.86094	30.0283566	23.85313	23.67548	-25.63906	-26.3815975
54.75	30.075	30.0283566	25.22969	25.0878677	-26.96406	-26.3815975
54.8	31.46563	32.4435959	26.56563	26.4573021	-28.24375	-27.69642
54.85	32.35781	33.5781479	27.85781	27.77744	-29.47344	-28.954958
54.9	33.42969	33.5781479	29.1125	30.2776585	-30.67031	-31.38885
54.95	34.45	35.62538	30.3125	30.2776585	-31.80938	-32.5646935
55	35.41406	35.62538	31.46875	31.4965744	-32.90781	-33.66674
55.05	36.32813	36.5469	32.57813	32.6681938	-33.95781	-34.7078
55.1	37.17813	38.2040863	33.64219	32.6681938	-34.94375	-35.672
55.15	37.97656	38.94497	34.64844	34.81395	-35.89063	-36.5687675
55.2	38.725	39.6231651	35.60625	35.77844	-36.77188	-37.4061966
55.25	39.4	40.23265	36.50313	37.52828	-37.59375	-37.4061966
55.3	40.02188	40.23265	37.35	38.309124	-38.36406	-38.9105263
55.35	40.56875	40.79297	38.13125	38.309124	-39.07656	-39.56117
55.4	41.06719	41.73542	38.86563	39.026535	-39.72813	-39.56117
55.45	41.49844	42.1087036	39.52188	39.026535	-40.31094	-40.16
55.5	41.87344	42.1087036	40.25313	40.29038	-40.8375	-41.1806831
55.55	42.16563	42.4291153	40.67969	40.82915	-41.29688	-41.1806831
55.6	42.40156	42.8455429	41.16094	41.31181	-41.69531	-41.95594
55.65	42.57813	42.8455429	41.575	41.6495667	-42.02813	-42.248867
55.7	42.6875	42.9978676	41.92813	42.0174065	-42.30156	-42.6386871
55.75	42.72656	42.9456	42.22344	42.32071	-42.50469	-42.6386871
55.8	42.69844	42.85712	42.44688	42.7323151	-42.64688	-42.6386871
55.85	42.60938	42.85712	42.6	42.7323151	-42.71563	-42.736042
55.9	42.45	42.48056	42.69531	42.8401337	-42.72188	-42.70764
55.95	42.23125	42.48056	42.72344	42.87733	-42.67344	-42.70764
56	41.94219	41.835968	42.69219	42.87733	-42.53594	-42.440094
56.05	41.58281	41.42166	42.58281	42.8184967	-42.34844	-42.440094
56.1	41.16563	40.9476967	42.41875	42.56951	-42.09219	-41.9714775
56.15	40.68281	40.9476967	42.17813	42.3369026	-41.77031	-41.9714775
56.2	40.14531	39.806366	41.87031	42.04116	-41.37969	-41.201107
56.25	39.54219	39.806366	41.50625	41.2684059	-40.93125	-40.724205
56.3	38.86719	38.4250755	41.07188	41.2684059	-40.41719	-40.1852036
56.35	38.14063	37.6463928	40.575	40.77955	-39.83594	-40.1852036
56.4	37.35938	36.8078346	40.02188	40.2421379	-39.20469	-38.93377
56.45	36.51094	36.8078346	39.40156	38.9666634	-38.50625	-38.93377
56.5	35.61406	34.94214	38.72969	38.9666634	-37.75	-38.2197647
56.55	34.65313	34.94214	37.9875	38.24206	-36.92813	-37.44978
56.6	33.65156	32.8149757	37.1875	37.4644	-36.0625	-36.6188
56.65	32.59063	31.6476555	36.33281	36.6196022	-35.13125	-34.7713661
56.7	31.48281	31.6476555	35.42031	35.71513	-34.14531	-33.75091
56.75	30.31875	30.418911	34.45313	34.7521172	-33.1125	-33.75091
56.8	29.10156	28.1605721	33.42813	33.71837	-32.02813	-32.6557274
56.85	27.85313	28.1605721	32.36406	32.6153564	-30.89219	-30.2752514
56.9	26.56563	25.49122	31.24063	31.448103	-29.70313	-29.0442638
56.95	25.22188	24.0913658	30.07344	30.20857	-28.47031	-29.0442638
57	23.84219	22.6422882	28.85313	28.9752712	-27.20469	-26.4748535
57.05	22.44219	22.6422882	27.59063	26.37755	-25.88438	-26.4748535
57.1	21	19.57597	26.2875	26.37755	-24.53594	-23.7204113
57.15	19.51406	19.57597	24.94531	25.0142841	-23.13906	-22.27282
57.2	18.00781	17.98694	23.56094	22.1505013	-21.70781	-22.27282
57.25	16.46875	16.3973236	22.14531	22.1505013	-20.24844	-20.773859
57.3	14.9	13.1918221	20.69375	19.07925	-18.75938	-19.230629
57.35	13.31719	13.1918221	19.20625	19.07925	-17.22656	-17.664402
57.4	11.70625	13.1918221	17.69531	17.48881	-15.67188	-14.508461
57.45	10.09219	9.94403648	16.14219	15.9050245	-14.10313	-14.508461
57.5	8.45	6.56148	14.57813	14.3132353	-12.50156	-11.294136
57.55	6.8	6.56148	12.99531	12.7043352	-10.88906	-11.294136
57.6	5.135938	3.14934969	11.38125	11.0883532	-9.259375	-9.679884
57.65	3.464063	3.14934969	9.759375	9.454049	-7.6125	-8.000851
57.7	1.789063	1.44159043	8.109375	7.76167059	-5.951563	-4.63179541
57.75	0.1046875	-1.96576345	6.453125	6.065353	-4.282813	-4.63179541
57.8	-1.5625	-1.96576345	4.7875	6.065353	-2.60625	-2.94381928
57.85	-3.251563	-3.670299	3.123438	2.67440844	-0.93125	-1.26246917
57.9	-4.920313	-7.00828552	1.440625	0.97916	0.740625	0.427546859
57.95	-6.592188	-7.00828552	-0.2375	-2.432937	2.420313	2.118537
58	-8.234375	-8.660891	-1.907813	-2.432937	4.10625	5.4502964
58.05	-9.879688	-11.9726448	-3.598438	-4.11532164	5.778125	7.094026
58.1	-11.50781	-11.9726448	-5.267188	-4.11532164	7.432813	8.735035
58.15	-13.11719	-13.5860729	-6.93125	-7.443693	9.079688	8.735035
58.2	-14.70469	-16.7964954	-8.58125	-9.106277	10.72813	8.735035
58.25	-16.275	-16.7964954	-10.22031	-10.78408	12.3375	11.99579
58.3	-17.81406	-18.3786163	-11.84219	-12.3930292	13.93281	15.1826811
58.35	-19.32813	-19.9277782	-13.45	-14.0047235	15.50938	15.1826811
58.4	-20.81094	-22.8769989	-15.03438	-15.6148767	17.0625	18.3243923
58.45	-22.27031	-22.8769989	-16.59219	-15.6148767	18.58906	18.3243923
58.5	-23.67813	-25.665926	-18.125	-18.76738	20.09531	21.3140965
58.55	-25.0625	-25.665926	-19.64063	-18.76738	21.54844	21.3140965
58.6	-26.4	-27.04072	-21.1125	-21.7780933	22.9875	22.7457619
58.65	-27.70781	-28.3744316	-22.55781	-23.2141743	24.39219	24.1355076
58.7	-28.96719	-29.6496849	-23.97188	-24.62032	25.74688	25.4892273
58.75	-30.17656	-30.8878441	-25.34219	-24.62032	27.07031	26.838068
58.8	-31.34531	-32.142807	-26.67656	-27.0779152	28.35	28.15688
58.85	-32.46563	-33.31885	-27.97031	-27.0779152	29.59219	29.41925
58.9	-33.53906	-33.31885	-29.22031	-29.6881275	30.77344	31.8753452
58.95	-34.55781	-35.4587822	-30.41719	-30.92432	31.92344	31.8753452
59	-35.51406	-36.42367	-31.57813	-32.1750221	33.01563	33.0243034
59.05	-36.42813	-38.1765633	-32.68438	-33.3365021	34.07187	34.0992775
59.1	-37.29062	-38.1765633	-33.74844	-34.4324036	35.05781	35.1154442
59.15	-38.0875	-38.9617	-34.75937	-34.4324036	35.99844	36.06001
59.2	-38.82031	-39.6966324	-35.71563	-36.4286346	36.875	37.7643471
59.25	-39.50469	-40.3585129	-36.61875	-37.32723	37.70625	37.7643471
59.3	-40.125	-40.9643745	-37.45625	-38.1647224	38.475	38.391716
59.35	-40.68594	-41.47791	-38.23906	-38.1647224	39.18125	39.1111259
59.4	-41.17031	-41.9256134	-38.9625	-39.6665	39.83281	39.7702866
59.45	-41.60156	-42.30586	-39.63281	-39.6665	40.41563	40.36356
59.5	-41.96563	-42.63312	-40.2375	-40.322773	40.9375	41.3091774
59.55	-42.27031	-42.8908	-40.78594	-41.4241142	41.40469	41.3091774
59.6	-42.51406	-43.0880928	-41.26563	-41.4241142	41.79844	41.6901741
59.65	-42.67969	-43.22199	-41.68438	-42.24736	42.13438	42.0186272
59.7	-42.78906	-43.2945175	-42.03438	-42.5674248	42.40938	42.268055
59.75	-42.82813	-43.26129	-42.32031	-42.81991	42.60781	42.4672432
59.8	-42.80156	-43.19981	-42.55156	-42.81991	42.75	42.66946
59.85	-42.71094	-43.063736	-42.70938	-43.1412926	42.82031	42.66946
59.9	-42.55313	-42.6799126	-42.8	-43.2097549	42.825	42.6593933
59.95	-42.33906	-42.6799126	-42.82969	-43.2097549	42.76875	42.597065
60	-42.04375	-42.3736076	-42.79063	-43.10987	42.6375	42.4769173
60.05	-41.69375	-42.00498	-42.68438	-42.9742126	42.45313	42.2888145
60.1	-41.27031	-41.57041	-42.50781	-42.7886238	42.13438	41.7274742
60.15	-40.79531	-41.0788536	-42.27656	-42.7886238	41.875	41.7274742
60.2	-40.24531	-40.5249443	-41.97188	-42.52941	41.48906	41.3504562
60.25	-39.64688	-39.87805	-41.6125	-42.2092628	41.0375	40.91404
60.3	-38.97656	-39.16848	-41.175	-41.3888359	40.53125	40.4184456
60.35	-38.24844	-38.404438	-40.69063	-40.8801231	39.95313	39.8346367
60.4	-37.46406	-36.68935	-40.13281	-40.2973061	39.31563	39.1875763
60.45	-36.61563	-36.68935	-39.5125	-39.6329422	38.62188	39.1875763
60.5	-35.725	-35.7446671	-38.8375	-39.6329422	37.86563	37.6949654
60.55	-34.76406	-34.73335	-38.09688	-38.9148026	37.04844	36.862484
60.6	-33.75937	-33.66049	-37.2875	-38.1327858	36.17031	35.02887
60.65	-32.70313	-32.5161934	-36.43438	-37.28755	35.24375	35.02887
60.7	-31.58906	-31.2963276	-35.52813	-35.4312973	34.26094	34.02247
60.75	-30.43281	-30.0141773	-34.55625	-34.4034538	33.22656	32.9341
60.8	-29.21406	-28.75011	-33.54375	-34.4034538	32.14063	31.7881832
60.85	-27.96406	-28.75011	-32.47344	-33.31701	31.00938	30.5692978
60.9	-26.66406	-26.0691681	-31.35156	-30.92292	29.80469	29.3061562
60.95	-25.34063	-24.68204	-30.16875	-30.92292	28.59219	28.0390682
61	-23.94844	-21.8335247	-28.95313	-28.3704262	27.31406	26.7205181
61.05	-22.54219	-21.8335247	-27.7	-28.3704262	25.99844	25.3590813
61.1	-21.09844	-20.359808	-26.39688	-25.6682987	24.63594	23.9876785
61.15	-19.61563	-18.8363266	-25.05156	-25.6682987	23.24375	23.9876785
61.2	-18.10938	-17.26334	-23.67188	-22.863554	21.81719	21.1633968
61.25	-16.57344	-15.6632338	-22.24219	-22.863554	20.35469	21.1633968
61.3	-15.00938	-12.425909	-20.79375	-19.9341469	18.86094	18.16451
61.35	-13.42344	-12.425909	-19.3125	-19.9341469	17.33906	16.6069031
61.4	-11.82031	-10.8027086	-17.79844	-16.8149128	15.78438	15.0121326
61.45	-10.2	-9.15746	-16.25938	-16.8149128	14.20938	13.408082
61.5	-8.5625	-7.466451	-14.68906	-15.2145452	12.60781	10.1974764
61.55	-6.907813	-5.8019805	-13.10469	-11.9759254	11.00156	10.1974764
61.6	-5.239063	-4.12300873	-11.4875	-11.9759254	9.367188	8.545507
61.65	-3.575	-4.12300873	-9.857813	-10.3618679	7.3875	6.87859
61.7	-1.889063	-0.7387196	-8.21875	-7.009242	6.05625	5.24476862
61.75	-0.215625	0.968692362	-6.559375	-5.35416651	4.39375	3.58529878
61.8	1.467188	0.968692362	-4.904688	-5.35416651	2.714063	3.58529878
61.85	3.140625	4.37346268	-3.21875	-3.68415022	1.045313	1.92064512
61.9	4.815625	6.068226	-1.546875	-0.6270802	-0.6296875	-1.474114
61.95	6.476563	7.759144	0.1359375	-0.6270802	-2.309375	-3.16047978
62	8.132813	9.454333	1.815625	1.07216752	-3.990625	-4.84408426
62.05	9.76875	11.1166182	3.490625	2.77557445	-5.659375	-6.529668
62.1	11.40938	12.7367649	5.15625	6.172142	-7.315625	-8.213063
62.15	13.00469	14.3572607	6.821875	6.172142	-8.967187	-8.213063
62.2	14.59531	15.9568148	8.470313	9.561271	-10.6	-11.5221233
62.25	16.16719	15.9568148	10.11406	9.561271	-12.2125	-11.5221233
62.3	17.7	19.1181259	11.73125	11.216588	-13.82344	-13.1226521
62.35	19.2125	20.6856575	13.33594	12.8339071	-15.39063	-14.7251406
62.4	20.69688	22.210783	14.92188	14.4410934	-16.94688	-17.8575916
62.45	22.15469	23.6841431	16.48594	16.0337086	-18.47188	-17.8575916
62.5	23.56875	23.6841431	18.02344	17.6104965	-19.97031	-20.6674118
62.55	24.95313	25.09957	19.51875	19.1850052	-21.43906	-22.1827316
62.6	26.29688	27.7938271	21.00781	20.753706	-22.87344	-23.63249
62.65	27.60156	29.0694122	22.44531	20.753706	-24.27813	-25.04195
62.7	28.85469	30.3003	23.85938	22.2695427	-25.64063	-26.3996468
62.75	30.075	31.52276	25.23125	23.7315311	-26.95938	-26.3996468
62.8	31.23906	32.70472	26.56406	26.50805	-28.49375	-28.97601
62.85	32.35938	32.70472	27.85781	27.828928	-29.4875	-28.97601
62.9	33.42813	33.8219681	29.10781	29.0982761	-30.66719	-30.195137
62.95	34.45	35.83593	30.30938	30.32924	-31.80781	-31.406765
63	35.41094	36.7414055	31.47031	31.5449085	-32.90938	-32.57613
63.05	36.32813	36.7414055	32.57656	32.7203674	-33.95938	-34.7102661
63.1	37.18125	38.3744164	33.64219	34.86618	-34.94844	-34.7102661
63.15	37.98125	38.3744164	34.64844	35.8288956	-35.88125	-36.57481
63.2	38.71406	38.95933	35.6	35.8288956	-36.76406	-37.4131279
63.25	39.39375	39.63165	36.50625	36.73029	-37.59375	-37.4131279
63.3	40.02188	40.7984238	37.35	38.3555756	-38.37031	-38.8980637
63.35	40.57813	40.7984238	38.13437	39.0703964	-39.07188	-38.8980637
63.4	41.0625	41.7322464	38.85938	39.0703964	-39.71563	-40.15994
63.45	41.50469	41.7322464	39.53125	39.73024	-40.3125	-40.15994
63.5	41.86406	42.1036072	40.13281	40.32527	-40.83125	-41.1806374
63.55	42.17031	42.66603	40.67969	40.86591	-41.29375	-41.1806374
63.6	42.40313	42.8415031	41.15156	41.3398933	-41.69219	-41.9559021
63.65	42.57344	42.8415031	41.57969	41.7600937	-42.03281	-41.9559021
63.7	42.68906	42.9909019	41.92969	42.1117554	-42.3	-42.4749565
63.75	42.72656	42.9909019	42.22656	42.4000168	-42.50625	-42.4749565
63.8	42.7	42.9909019	42.44375	42.625782	-42.63594	-42.7340965
63.85	42.61094	42.9415474	42.60781	42.625782	-42.71406	-42.7340965
63.9	42.45781	42.6832466	42.69531	42.86793	-42.72188	-42.70175
63.95	42.22969	42.468502	42.72188	42.87802	-42.6625	-42.70175
64	41.94219	41.81894	42.6875	42.8225937	-42.5375	-42.4285927
64.05	41.58594	41.81894	42.57969	42.54246	-42.34844	-42.4285927
64.1	41.16875	41.40469	42.40938	42.54246	-42.09844	-41.8908119
64.15	40.6875	40.9201775	42.17813	42.2980766	-41.76719	-41.8908119
64.2	40.14063	39.78105	41.87656	41.9872246	-41.37813	-41.51728
64.25	39.53125	39.78105	41.49844	41.17574	-40.925	-41.0902023
64.3	38.86719	39.12466	41.07188	41.17574	-40.42188	-40.59847
64.35	38.14688	38.39885	40.57344	40.6742172	-39.83906	-40.04452
64.4	37.34844	36.7818375	40.025	40.1133957	-39.20156	-38.7706146
64.45	36.50625	36.7818375	39.40469	39.4960938	-38.50625	-38.7706146
64.5	35.60469	34.9097748	38.72813	38.81528	-37.74844	-38.04592
64.55	34.66094	34.9097748	37.98594	38.0792046	-36.93594	-37.2582245
64.6	33.64375	33.87717	37.18281	37.2862473	-36.05781	-36.413044
64.65	32.59375	32.7762871	36.32344	35.5134239	-35.12969	-36.413044
64.7	31.47188	30.37288	35.41562	35.5134239	-34.14531	-34.5377
64.75	30.32344	30.37288	34.44687	34.5310669	-33.10938	-33.49956
64.8	29.10156	29.1351223	33.42656	33.483284	-32.02969	-32.39645
64.85	27.85625	26.5463676	32.36563	32.3556328	-30.89219	-31.2169971
64.9	26.55313	26.5463676	31.24531	31.16833	-29.70625	-28.7643032
64.95	25.225	25.1747475	30.07031	29.93335	-28.48125	-28.7643032
65	23.84219	23.7613144	28.85625	28.6955719	-27.19219	-26.1750736
65.05	22.43594	22.2984467	27.59375	27.6745663	-25.88594	-26.1750736
65.1	20.99844	19.2079544	26.28125	26.3462315	-24.52344	-23.4134083
65.15	19.52031	19.2079544	24.94063	26.3462315	-23.13594	-23.4134083
65.2	18	17.6248722	23.55938	23.5740452	-21.70781	-20.4433174
65.25	16.46406	16.0304432	22.13906	22.1128254	-20.24219	-20.4433174
65.3	14.90469	14.4430494	20.68906	20.5936356	-18.75156	-18.8878117
65.35	13.31875	12.8187485	19.21094	19.02719	-17.22969	-15.74463
65.4	11.70781	9.559193	17.6875	17.4441547	-15.67188	-15.74463
65.45	10.09063	9.559193	16.13906	17.4441547	-14.09219	-12.5435638
65.5	8.454688	7.86523342	14.57344	14.2696381	-12.49688	-10.9454975
65.55	6.79375	6.156301	12.98594	12.6462812	-10.8875	-10.9454975
65.6	5.13125	2.75230145	11.375	11.0351543	-9.260938	-9.311586
65.65	3.459375	1.04802465	9.760938	9.401854	-7.610938	-6.280706
65.7	1.789063	1.04802465	8.110938	7.694263	-5.951563	-6.280706
65.75	0.10625	-0.6546112	6.457813	7.694263	-4.278125	-4.60714769
65.8	-1.567188	-2.36747241	4.790625	4.30302525	-2.609375	-2.91215229
65.85	-3.248438	-4.050224	3.121875	2.60439634	-0.9328125	-1.23029792
65.9	-4.921875	-7.3797965	1.442188	0.903891742	0.74375	2.150783
65.95	-6.589063	-7.3797965	-0.2328125	-0.7978112	2.426563	2.150783
66	-8.245313	-9.052175	-1.910938	-2.50260878	4.104687	3.82745838
66.05	-9.878125	-10.7307816	-3.598438	-2.50260878	5.76875	5.484649
66.1	-11.50469	-12.34625	-5.26875	-4.18504524	7.440625	8.769505
66.15	-13.11719	-13.9574213	-6.932813	-5.863627	9.076562	8.769505
66.2	-14.70313	-15.5715218	-8.582813	-7.513322	10.71719	10.42618
66.25	-16.26875	-17.1683273	-10.22031	-10.840395	12.33438	12.0354271
66.3	-17.81406	-18.4230442	-11.84688	-10.840395	13.93281	13.625948
66.35	-19.32813	-18.4230442	-13.45	-14.0625982	15.50938	15.2281208
66.4	-20.80938	-19.97099	-15.025	-14.0625982	17.06094	16.8046513
66.45	-22.2625	-21.470892	-16.59531	-15.67301	18.59062	18.3508377
66.5	-23.68438	-24.3394661	-18.12813	-17.2612953	20.09063	19.8770123
66.55	-25.05625	-25.7129288	-19.63125	-18.8276615	21.84531	22.7725277
66.6	-26.40156	-27.0786781	-21.1125	-20.3628883	22.99063	22.7725277
66.65	-27.70469	-27.0786781	-22.55313	-21.8389587	24.3875	24.16755
66.7	-28.95938	-29.69319	-23.96406	-24.6743355	25.75	26.8757324
66.75	-30.175	-29.69319	-25.3375	-26.0403347	27.06875	26.8757324
66.8	-31.34063	-32.1763077	-26.67813	-27.3986149	28.35156	28.1855888
66.85	-32.45469	-32.1763077	-27.96563	-27.3986149	29.59219	29.44527
66.9	-33.52813	-33.356163	-29.21563	-29.9880066	30.77188	30.6796837
66.95	-34.55625	-34.45798	-30.41719	-29.9880066	31.91094	31.8978233
67	-35.52031	-35.4902573	-31.56875	-32.4548569	33.01563	34.1191177
67.05	-36.42813	-36.45621	-32.68906	-33.61012	34.05938	34.1191177
67.1	-37.27969	-38.20126	-33.74688	-34.6903763	35.05156	35.1244545
67.15	-38.08281	-38.20126	-34.75937	-34.6903763	35.99375	36.06907
67.2	-38.82344	-39.7065	-35.70938	-36.6561356	36.86875	36.9491539
67.25	-39.49844	-40.3684273	-36.60781	-36.6561356	37.69844	37.7722054
67.3	-40.11563	-40.9807053	-37.45313	-38.36233	38.46719	39.2482529
67.35	-40.67031	-41.4850159	-38.23438	-39.1292839	39.17813	39.2482529
67.4	-41.17031	-41.9311638	-38.95313	-39.823864	39.825	39.8912354
67.45	-41.59219	-41.9311638	-39.625	-40.47272	40.40781	39.8912354
67.5	-41.96406	-42.6426353	-40.22969	-41.0478554	40.92969	40.9594078
67.55	-42.26719	-42.89639	-40.77813	-41.5327454	41.39688	41.3859558
67.6	-42.50469	-42.89639	-41.25469	-41.96863	41.79375	41.7573471
67.65	-42.675	-43.22998	-41.68281	-42.3290176	42.12969	41.7573471
67.7	-42.77813	-43.2981834	-42.02344	-42.3290176	42.38906	42.31154
67.75	-42.81563	-43.19388	-42.31406	-42.8775444	42.59844	42.496624
67.8	-42.79375	-43.19388	-42.54063	-42.8775444	42.73594	42.496624
67.85	-42.70313	-43.0688	-42.69531	-43.0553246	42.8125	42.61549
67.9	-42.55313	-43.0688	-42.79219	-43.1646461	42.81719	42.63351
67.95	-42.33438	-42.62735	-42.81875	-43.2084961	42.75781	42.63351
68	-42.0375	-42.3109055	-42.78125	-43.159256	42.63281	42.4213943
68.05	-41.68281	-41.4753838	-42.67188	-43.0826759	42.44531	42.2205276
68.1	-41.26719	-41.4753838	-42.50938	-42.7299728	42.19063	41.95094
68.15	-40.78906	-40.9756	-42.26406	-42.5118065	41.86719	41.6311836
68.2	-40.24063	-40.4011421	-41.97031	-42.2013245	41.47813	41.23626
68.25	-39.63438	-39.74306	-41.59375	-42.2013245	41.03594	41.23626
68.3	-38.96719	-39.0196228	-41.16719	-42.2013245	40.51563	40.2668
68.35	-38.24844	-37.39696	-40.67656	-41.3632965	39.94531	39.6669121
68.4	-37.46406	-37.39696	-40.11875	-40.8612976	39.30469	39.00216
68.45	-36.61563	-36.49693	-39.50313	-40.8612976	38.60781	38.2706
68.5	-35.70938	-35.5417557	-38.82031	-39.6076469	37.84844	37.48773
68.55	-34.76094	-34.5163574	-38.08594	-38.8802948	37.02969	37.48773
68.6	-33.75469	-33.4229851	-37.29062	-37.2612076	36.15625	36.645
68.65	-32.69063	-32.2632332	-36.42969	-37.2612076	35.23438	35.7454758
68.7	-31.58125	-31.0349522	-35.52188	-36.36273	34.25	33.7603569
68.75	-30.42188	-29.7583656	-34.55313	-36.36273	33.21719	33.7603569
68.8	-29.20938	-28.4835529	-33.53906	-34.3697433	32.13437	32.662735
68.85	-27.95625	-27.1567554	-32.46875	-33.27411	31.00313	30.5111427
68.9	-26.66406	-25.7861042	-31.34219	-32.112957	29.80469	30.5111427
68.95	-25.32969	-24.3957653	-30.17344	-30.87933	28.58281	27.9854965
69	-23.95156	-24.3957653	-28.95938	-29.6049671	27.30625	26.6672
69.05	-22.54219	-21.5325432	-27.69531	-26.9892273	25.99375	25.308773
69.1	-21.09844	-20.0485058	-26.39688	-26.9892273	24.62969	23.9390068
69.15	-19.62031	-18.5102539	-25.04844	-25.6180325	23.23438	23.9390068
69.2	-18.10781	-16.9274349	-23.65938	-24.2316341	21.80781	21.10504
69.25	-16.56719	-15.3305731	-22.24375	-22.8201122	20.34375	21.10504
69.3	-15.01563	-13.71039	-20.79844	-21.3709278	18.85156	18.1082535
69.35	-13.41719	-12.0860834	-19.30781	-19.8823147	17.33281	18.1082535
69.4	-11.81563	-10.7837181	-17.79531	-18.3426552	15.77969	14.962266
69.45	-10.19063	-10.7837181	-16.24844	-16.7639465	14.21094	14.962266
69.5	-8.557813	-7.443178	-14.6875	-16.7639465	12.60938	11.75817
69.55	-6.903125	-7.443178	-13.08906	-13.5481291	10.99219	11.75817
69.6	-5.239063	-4.113329	-11.48594	-11.9254618	9.379688	8.493141
69.65	-3.564063	-2.43359375	-9.8625	-8.634548	7.71875	8.493141
69.7	-1.885938	-0.717609048	-8.214063	-8.634548	6.057813	6.83161
69.75	-0.209375	0.9919581	-6.55625	-6.95120573	4.39375	5.19020939
69.8	1.464063	2.69417024	-4.89375	-5.3042016	2.717188	3.530239
69.85	3.145313	4.396836	-3.210938	-5.3042016	1.042188	1.86115766
69.9	4.815625	6.091668	-1.545313	-1.94765341	-0.6359375	-1.5263561
69.95	6.475	7.789054	0.1265625	-0.237502754	-2.321875	-1.5263561
70	8.129688	9.48433	1.810938	-0.237502754	-3.989063	-4.89419556
70.05	9.771875	9.48433	3.49375	3.1682086	-5.664063	-4.89419556
70.1	11.40469	11.1519356	5.159375	4.86538649	-7.309375	-8.265251
70.15	13.00469	14.3775539	6.826563	6.55846834	-8.95625	-9.942397
70.2	14.59063	14.3775539	8.471875	8.253944	-10.6	-9.942397
70.25	16.15938	15.9808159	10.11094	11.5850515	-12.21875	-11.57531
70.3	17.7	19.1387939	11.7375	11.5850515	-13.82031	-14.7709284
70.35	19.21719	19.1387939	13.3375	13.1960688	-15.39375	-14.7709284
70.4	20.69375	22.226963	14.92188	14.80228	-16.94844	-17.9109383
70.45	22.15156	22.226963	16.48594	16.387146	-18.475	-17.9109383
70.5	23.56563	23.7032242	18.01719	19.54008	-19.96875	-21.0170879
70.55	24.94375	25.1233082	19.52656	19.54008	-21.43438	-21.0170879
70.6	26.28594	26.4806843	20.99688	21.0926533	-22.86719	-22.52146
70.65	27.59219	29.0827923	22.44844	22.5971661	-24.275	-23.9611015
70.7	28.85156	29.0827923	23.85313	24.0507488	-25.63438	-26.7032356
70.75	30.07344	31.5362682	25.22813	25.45644	-26.95781	-28.0024242
70.8	31.23281	32.7117424	26.56406	26.8056164	-28.23281	-29.2642746
70.85	32.35	32.7117424	27.85625	28.1123581	-29.47656	-29.2642746
70.9	33.425	34.8694153	29.10313	29.376606	-30.66094	-31.6793022
70.95	34.44219	34.8694153	30.54063	31.8089161	-31.80781	-31.6793022
71	35.40938	35.8398132	31.46875	31.8089161	-32.89688	-33.9229279
71.05	36.31875	36.7501564	32.58125	32.96779	-33.95313	-33.9229279
71.1	37.17031	38.37025	33.63594	34.06541	-34.94375	-35.89187
71.15	37.97031	38.37025	34.64063	35.08634	-35.87656	-35.89187
71.2	38.70781	39.75108	35.6	36.037487	-36.76094	-36.77216
71.25	39.39375	39.75108	36.49688	36.92925	-37.59063	-37.5953636
71.3	40.00469	40.3497	37.34375	37.58803	-38.35938	-38.3550072
71.35	40.55938	41.377243	38.12188	38.3686066	-39.06719	-39.70562
71.4	41.05625	41.377243	38.85156	39.7386627	-39.71563	-39.70562
71.45	41.49063	42.15795	39.52188	39.7386627	-40.29219	-40.2862
71.5	41.85781	42.4581757	40.11719	40.3354759	-40.825	-41.27118
71.55	42.16094	42.68447	40.67344	41.3483963	-41.28281	-41.27118
71.6	42.4	42.68447	41.15313	41.3483963	-41.68594	-42.01918
71.65	42.57031	42.8454475	41.56719	41.7576561	-42.02031	-42.01918
71.7	42.67969	42.94739	41.92188	42.1051064	-42.29219	-42.5075836
71.75	42.71563	42.89241	42.21719	42.6162529	-42.49219	-42.6588058
71.8	42.69219	42.89241	42.4375	42.6162529	-42.63906	-42.6588058
71.85	42.60156	42.7843857	42.59063	42.8630142	-42.70781	-42.735878
71.9	42.44531	42.6135826	42.68906	42.8630142	-42.71406	-42.68444
71.95	42.22031	42.3746452	42.71875	42.8630142	-42.65781	-42.68444
72	41.93281	41.6992722	42.67969	42.8630142	-42.52969	-42.585247
72.05	41.58594	41.2679062	42.57344	42.69122	-42.34688	-42.40636
72.1	41.15938	41.2679062	42.40156	42.69122	-42.08281	-42.17194
72.15	40.67813	40.7684135	42.16563	42.2684555	-41.75313	-41.8689
72.2	40.13125	40.22066	41.85625	42.2684555	-41.37188	-41.0683975
72.25	39.53438	39.60159	41.49219	41.57726	-40.92188	-41.0683975
72.3	38.85313	38.9246368	41.06563	41.1415863	-40.40625	-40.025898
72.35	38.13281	37.3973541	40.56563	41.1415863	-39.825	-40.025898
72.4	37.3375	37.3973541	40.0125	40.0773163	-39.19844	-39.41436
72.45	36.49844	35.6256752	39.39531	39.4634666	-38.49219	-38.7398643
72.5	35.60312	35.6256752	38.71563	38.7827721	-37.73438	-38.0162964
72.55	34.64375	33.8092537	37.97656	38.0435333	-36.92344	-37.2266
72.6	33.64375	33.8092537	37.17969	37.2490158	-36.05313	-36.381546
72.65	32.57969	32.70748	36.31719	37.2490158	-35.12031	-34.5032845
72.7	31.47344	31.52778	35.40781	35.46563	-34.13906	-34.5032845
72.75	30.30469	30.2961369	34.44219	35.46563	-33.10469	-33.460556
72.8	29.09375	30.2961369	33.42344	34.48759	-32.02031	-31.177618
72.85	27.84688	27.77918	32.34688	32.31263	-30.89063	-31.177618
72.9	26.55781	27.77918	31.23438	31.1184063	-29.69688	-29.9458351
72.95	25.21719	25.09658	30.05781	28.6379681	-28.47031	-28.7192
73	23.84219	22.21467	28.84219	28.6379681	-27.19063	-26.1225414
73.05	22.43438	22.21467	27.5875	27.3529148	-25.87813	-24.7652321
73.1	20.98438	20.696764	26.27813	26.0188351	-24.51719	-24.7652321
73.15	19.51406	19.12909	24.94063	24.6423855	-23.12969	-23.35708
73.2	18.00469	19.12909	23.55938	23.2173023	-21.70313	-21.8928566
73.25	16.4625	15.9469395	22.13438	23.2173023	-20.25156	-20.3831882
73.3	14.89531	14.3491774	20.6875	20.22401	-18.74063	-17.25969
73.35	13.30781	12.7269382	19.19531	18.6552773	-17.21719	-15.68206
73.4	11.70313	11.1045265	17.68125	17.0578518	-15.66406	-15.68206
73.45	10.08438	7.767429	16.14531	15.4741936	-14.09531	-14.0896921
73.5	8.445313	7.767429	14.57969	13.8739071	-12.49219	-12.5003672
73.55	6.7875	6.065056	12.98125	13.8739071	-10.87813	-12.5003672
73.6	5.129688	4.368324	11.36875	12.2596846	-8.921875	-9.247418
73.65	3.459375	2.65924525	9.75625	10.6405783	-7.609375	-9.247418
73.7	1.782813	-0.7504867	8.109375	8.992874	-5.945313	-5.87972832
73.75	0.1046875	-2.46212578	6.459375	7.29671144	-4.282813	-4.206099
73.8	-1.567188	-2.46212578	4.792187	3.9114747	-2.6	-2.516189
73.85	-3.253125	-4.15324	3.11875	2.21337819	-0.93125	-0.823242
73.9	-4.920313	-5.83176851	1.440625	2.21337819	0.7421875	2.55972219
73.95	-6.585938	-7.479576	-0.240625	-1.191633	2.428125	2.55972219
74	-8.242188	-9.149216	-1.917188	-2.904911	4.109375	4.226227
74.05	-9.882813	-10.8172674	-3.6	-2.904911	5.773438	5.87499475
74.1	-11.51094	-12.4320135	-5.271875	-4.574139	7.435938	7.516069
74.15	-13.12031	-15.6648235	-6.935938	-7.885187	9.076562	9.16679
74.2	-14.70625	-15.6648235	-8.576562	-7.885187	10.71719	12.4137468
74.25	-16.27031	-17.25782	-10.21719	-11.2144442	12.34063	12.4137468
74.3	-17.80781	-18.83506	-11.84844	-11.2144442	13.93438	14.0104342
74.35	-19.32656	-21.8633347	-13.44688	-14.439621	15.50625	15.5966539
74.4	-20.81563	-21.8633347	-15.025	-14.439621	17.06406	17.1661758
74.45	-22.26094	-23.30784	-16.59531	-17.3177147	18.5875	18.7139816
74.5	-23.67656	-24.7076435	-18.11875	-17.3177147	20.09375	20.2320614
74.55	-25.06094	-26.0799942	-19.62969	-20.40611	21.55781	21.6869659
74.6	-26.39531	-27.44483	-21.10938	-20.40611	22.99531	23.11037
74.65	-27.7	-28.76553	-22.55469	-21.8885536	24.39063	24.49012
74.7	-28.95938	-28.76553	-23.96719	-23.3264637	25.74531	25.84568
74.75	-30.17969	-31.2790089	-25.33438	-26.0921383	27.06875	27.1831074
74.8	-31.33438	-32.5104828	-26.67031	-26.0921383	28.35156	28.48272
74.85	-32.46094	-32.5104828	-27.95938	-28.7619228	29.58594	29.7333717
74.9	-33.53281	-33.67192	-29.20781	-28.7619228	30.76563	30.9678669
74.95	-34.54531	-35.7716331	-30.64844	-30.03298	31.91719	32.1685524
75	-35.51719	-36.726738	-31.57813	-31.2709732	33.00937	32.1685524
75.05	-36.43438	-37.60674	-32.68125	-32.4925957	34.05938	34.3601341
75.1	-37.28281	-38.4394836	-33.74531	-32.4925957	35.04844	35.3530426
75.15	-38.08281	-39.2115822	-34.75313	-34.72057	35.98594	35.3530426
75.2	-38.8125	-39.9213524	-35.70938	-35.7341	36.875	36.9801559
75.25	-39.49063	-41.1605263	-36.60625	-36.6786575	37.69531	37.8050041
75.3	-40.11406	-41.1605263	-37.45	-36.6786575	38.46719	38.5681152
75.35	-40.66875	-41.65011	-38.23594	-37.56266	39.16719	39.27563
75.4	-41.16563	-42.0849571	-38.9625	-38.38364	39.82031	39.27563
75.45	-41.60156	-42.4583054	-39.62344	-39.84692	40.40938	39.9257545
75.5	-41.96563	-42.75605	-40.22969	-39.84692	40.93906	40.49417
75.55	-42.2625	-43.0063744	-40.775	-39.84692	41.39375	40.9884758
75.6	-42.5	-43.18239	-41.25469	-40.4877052	41.78906	41.411026
75.65	-42.67656	-43.30018	-41.67188	-41.06291	42.12188	42.08549
75.7	-42.77656	-43.34242	-42.02031	-41.5574379	42.39375	42.08549
75.75	-42.81563	-43.34242	-42.31406	-41.9754028	42.59688	42.32393
75.8	-42.79531	-43.23145	-42.53906	-42.345726	42.73906	42.6279068
75.85	-42.69844	-43.23145	-42.69844	-42.345726	42.8125	42.67857
75.9	-42.55313	-42.913475	-42.79531	-42.345726	42.82656	42.6429176
75.95	-42.32344	-42.65754	-42.81719	-42.89285	42.75781	42.5693665
76	-42.03281	-42.32997	-42.77813	-42.89285	42.63281	42.42497
76.05	-41.6875	-41.9499	-42.67344	-43.1730347	42.44063	42.42497
76.1	-41.26563	-41.50498	-42.50156	-43.2155533	42.19063	42.2258263
76.15	-40.78594	-40.9935646	-42.26875	-43.0827751	41.86563	41.62539
76.2	-40.24531	-40.9935646	-41.96875	-42.9392853	41.48125	41.62539
76.25	-39.63438	-39.7501259	-41.59844	-42.46013	41.03125	40.7857
76.3	-38.97031	-39.02773	-41.17188	-42.46013	40.51719	40.2650032
76.35	-38.24219	-38.2398872	-40.67344	-41.7216072	39.94375	40.2650032
76.4	-37.45781	-37.3981819	-40.12031	-41.7216072	39.30781	39.6721344
76.45	-36.6125	-36.49745	-39.50156	-40.7360077	38.6125	38.2702
76.5	-35.70781	-36.49745	-38.83438	-40.7360077	37.85312	37.4764977
76.55	-34.75156	-34.5110741	-38.0875	-39.4495735	37.04062	37.4764977
76.6	-33.75156	-34.5110741	-37.28906	-39.4495735	36.1625	35.7304764
76.65	-32.69531	-33.4177	-36.43438	-38.71478	35.23281	35.7304764
76.7	-31.58438	-32.2551041	-35.51875	-37.9080849	34.24844	33.7329559
76.75	-30.42188	-31.0190449	-34.54844	-36.1425972	33.22188	32.64245
76.8	-29.20313	-28.46313	-33.53438	-36.1425972	32.13281	31.4818249
76.85	-27.95625	-28.46313	-32.46094	-34.1188622	30.99844	31.4818249
76.9	-26.66719	-27.1332779	-31.34531	-34.1188622	29.80938	28.99095
76.95	-25.32813	-25.7630157	-30.17344	-31.8337746	28.57344	28.99095
77	-23.94844	-24.36974	-28.95156	-31.8337746	27.30313	27.7083187
77.05	-22.53594	-22.9553032	-27.68906	-29.3108959	25.9875	26.37854
77.1	-21.09063	-21.5023327	-26.39219	-29.3108959	24.63281	23.6336021
77.15	-19.61875	-18.4792042	-24.76719	-26.6844158	23.23906	23.6336021
77.2	-18.10313	-16.8963718	-23.66094	-26.6844158	21.80625	20.794836
77.25	-16.56875	-15.2951193	-22.24375	-23.9137173	20.34063	20.794836
77.3	-15.00781	-15.2951193	-20.78438	-23.9137173	18.85469	19.31217
77.35	-13.42344	-13.6724625	-19.30313	-21.0354271	17.33438	17.7752857
77.4	-11.81094	-12.0482693	-17.79219	-19.5337563	15.77656	14.6100788
77.45	-10.1875	-10.4268265	-16.25313	-17.9867725	14.20938	13.0042162
77.5	-8.551563	-8.757334	-14.67813	-16.3955612	12.60625	13.0042162
77.55	-6.896875	-7.06809139	-12.76719	-14.7968416	10.99219	9.789619
77.6	-5.239063	-5.415589	-11.48594	-13.1758966	9.3625	9.789619
77.65	-3.564063	-2.058743	-9.8625	-11.8807535	7.71875	8.129236
77.7	-1.889063	-0.33855626	-8.210938	-10.2586784	6.054688	4.828633
77.75	-0.2171875	-0.33855626	-6.554688	-8.589851	4.395313	4.828633
77.8	1.4625	3.06709719	-4.889063	-6.907329	2.714063	3.16592956
77.85	3.146875	3.06709719	-3.2125	-3.57455444	1.035938	1.49214292
77.9	4.8125	4.771632	-1.545313	-3.57455444	-0.6390625	-1.89815629
77.95	6.479688	6.466896	0.134375	-0.1845231	-2.31875	-3.58479238
78	8.13125	8.156879	1.815625	-0.1845231	-3.99375	-5.266564
78.05	9.773438	11.5023708	3.495313	3.22081137	-5.659375	-5.266564
78.1	11.40469	13.1183929	5.159375	3.22081137	-7.321875	-6.94308758
78.15	13.01094	14.7320471	7.154688	6.60951138	-8.96875	-8.624858
78.2	14.59531	14.7320471	8.470313	8.306406	-10.60938	-10.30029
78.25	16.15938	17.9016514	10.11094	9.999228	-12.21563	-11.9197769
78.3	17.69375	17.9016514	11.74219	11.6408443	-13.81719	-14.7901239
78.35	19.20938	19.48039	13.34219	14.8571348	-15.39688	-14.7901239
78.4	20.69688	21.0403538	14.92188	14.8571348	-16.94531	-17.9345531
78.45	22.15156	22.5516415	16.4875	16.442997	-18.46719	-17.9345531
78.5	23.55938	24.0210457	18.02031	16.442997	-19.95938	-21.0352268
78.55	24.94844	25.4220867	19.52188	19.59445	-21.43125	-21.0352268
78.6	26.29219	26.77657	20.99688	19.59445	-22.87344	-23.9816742
78.65	27.59063	28.0893154	22.44063	22.65167	-24.27344	-25.3716183
78.7	28.85313	29.3539677	23.85313	24.1055412	-25.63906	-25.3716183
78.75	30.06719	31.7892	25.23125	25.5104084	-26.9625	-28.0189838
78.8	31.23281	31.7892	26.5625	26.8581543	-28.24219	-29.2693653
78.85	32.35781	32.95746	27.85469	28.1580944	-29.47656	-30.4856148
78.9	33.42344	34.0595551	29.10313	29.4237	-30.65781	-30.4856148
78.95	34.44219	34.8797836	30.29844	30.63338	-31.80781	-32.8492165
79	35.41406	35.85029	31.46719	31.855341	-32.89688	-32.8492165
79.05	36.325	37.6025047	32.58125	34.0948563	-33.95313	-33.93925
79.1	37.17969	37.6025047	33.63281	34.0948563	-34.94531	-34.9478035
79.15	37.97344	39.1003876	34.64063	35.1134071	-35.87813	-35.8936272
79.2	38.7125	39.1003876	35.6	36.06468	-36.76719	-36.7736549
79.25	39.39063	39.7640457	36.49688	36.95244	-37.59063	-37.59714
79.3	40.00469	40.3627357	37.34531	37.77271	-38.3625	-39.0645828
79.35	40.56563	40.90397	38.12969	38.53384	-39.07031	-39.0645828
79.4	41.06094	41.38734	38.85469	39.23441	-39.7125	-39.70164
79.45	41.49219	42.1605072	39.52188	39.87517	-40.3	-40.2868576
79.5	41.85625	42.1605072	40.13281	40.463707	-40.825	-40.8149757
79.55	42.1625	42.6870537	40.66875	41.44292	-41.28594	-41.2739067
79.6	42.40469	42.6870537	41.15313	41.44292	-41.69063	-41.67952
79.65	42.57656	42.9392471	41.56719	41.8448219	-42.01875	-42.0160751
79.7	42.675	42.9392471	41.91719	41.8448219	-42.29219	-42.2985458
79.75	42.72031	42.94113	42.21094	42.44973	-42.49531	-42.50539
79.8	42.69375	42.89393	42.4375	42.6591	-42.63125	-42.50539
79.85	42.60625	42.6092262	42.59219	42.7985954	-42.70781	-42.7241058
79.9	42.44688	42.6092262	42.69063	42.86995	-42.71406	-42.7244339
79.95	42.21875	42.36733	42.71875	42.8483	-42.65938	-42.7244339
80	41.93125	42.055584	42.67188	42.78403	-42.52813	-42.66301
80.05	41.58594	41.6908836	42.58594	42.6504	-42.34219	-42.3532181
80.1	41.15938	41.6908836	42.40625	42.4540825	-42.08281	-42.3532181
80.15	40.67031	40.76002	42.16563	42.1968	-41.75938	-41.79081
80.2	40.13125	40.2028542	41.8625	41.8748932	-41.37344	-41.4069824
80.25	39.52813	39.588398	41.49219	41.8748932	-40.925	-40.9612465
80.3	38.8625	39.588398	41.05938	41.48711	-40.4125	-40.4489365
80.35	38.13281	38.1788521	40.56875	40.51705	-39.83594	-39.88503
80.4	37.35156	37.38433	40.01719	39.9417343	-39.19063	-39.2598457
80.45	36.5	36.525177	39.4	39.3122	-38.49219	-39.2598457
80.5	35.59219	35.60826	38.71719	38.6166649	-37.73281	-38.5726
80.55	34.64688	34.6266632	37.97188	37.8670731	-36.91875	-37.83121
80.6	33.63906	33.57226	37.17656	37.05906	-36.04688	-37.032032
80.65	32.57813	31.2750721	36.30938	37.05906	-35.12031	-35.2467537
80.7	31.46719	31.2750721	35.40781	35.44304	-34.14531	-34.26166
80.75	30.3125	28.7823	34.44219	34.4578438	-33.10156	-34.26166
80.8	29.09688	28.7823	33.42656	34.4578438	-32.02188	-34.26166
80.85	27.85	27.4952965	32.35625	32.28746	-30.65	-32.0777054
80.9	26.55469	26.1665859	31.23125	31.09336	-29.69531	-32.0777054
80.95	25.22031	23.366	30.06406	29.8475246	-28.46563	-29.6553879
81	23.83906	23.366	28.83906	28.6049423	-27.19219	-29.6553879
81.05	22.43125	20.35587	27.58438	27.3182888	-25.87969	-28.4178371
81.1	20.98438	20.35587	26.27969	27.3182888	-24.52188	-25.813242
81.15	19.50781	18.7789154	24.92813	24.6070347	-23.12813	-23.0214233
81.2	17.99531	17.1813717	23.54844	23.1821365	-21.70469	-23.0214233
81.25	16.45781	15.5958614	22.13281	23.1821365	-20.23438	-20.0204449
81.3	14.89688	13.9967623	20.68438	20.1823521	-18.74375	-20.0204449
81.35	13.30781	12.3803911	19.20313	18.6138058	-17.21719	-18.46124
81.4	11.70313	10.7507486	17.68125	18.6138058	-15.6625	-16.8945141
81.45	10.0875	9.099308	16.1375	15.4387312	-14.09219	-15.3151665
81.5	8.445313	7.39751434	14.57344	15.4387312	-12.50156	-14.0502987
81.55	6.790625	5.695544	12.98125	12.2311716	-10.87969	-12.4445477
81.6	5.128125	3.99796629	11.37031	10.60539	-9.25	-12.4445477
81.65	3.459375	2.28746843	9.75	8.95585	-7.609375	-9.203828
81.7	1.782813	0.5886608	8.107812	8.95585	-5.948438	-7.51582575
81.75	0.1046875	-0.472224176	6.453125	5.557393	-4.28125	-5.82879162
81.8	-0.0703125	-0.458777726	4.790625	3.86911488	-2.607813	-5.82879162
81.85	-0.065625	-0.418678641	3.11875	2.16299653	-0.9359375	-2.46308112
81.9	-0.0625	-0.418678641	1.439063	0.4665049	0.053125	-2.46308112
81.95	-0.059375	-0.400407821	-0.015625	-0.437686473	0.06875	-0.772346735
82	-0.0640625	-0.359063357	-0.0671875	-0.437686473	0.071875	-0.772346735
82.05	-0.0640625	-0.359063357	-0.0640625	-0.3887016	0.0625	-0.772346735
82.1	-0.065625	-0.3407909	-0.065625	-0.36837393	0.0671875	0.160046652
82.15	-0.065625	-0.327345967	-0.065625	-0.353495926	0.059375	0.1460056
82.2	-0.075	-0.305945873	-0.0671875	-0.353495926	0.0640625	0.138577938
82.25	-0.065625	-0.2925033	-0.059375	-0.3342673	0.0609375	0.119613007
82.3	-0.0671875	-0.276351184	-0.0671875	-0.3342673	0.0671875	0.107712068
82.35	-0.0640625	-0.2629091	-0.0640625	-0.292287767	0.0703125	0.107712068
82.4	-0.059375	-0.246331334	-0.0609375	-0.2774076	0.065625	0.09329691
82.45	-0.0671875	-0.2280603	-0.0625	-0.2581826	0.0625	0.0858645
82.5	-0.0609375	-0.2280603	-0.05625	-0.2581826	0.059375	0.0858645
82.55	-0.0640625	-0.213597476	-0.0625	-0.224078119	0.0625	0.07396158
82.6	-0.0671875	-0.200154722	-0.0640625	-0.224078119	0.0640625	0.06734782
82.65	-0.0625	-0.188832358	-0.0640625	-0.202421322	0.0640625	0.059914287
82.7	-0.0625	-0.178750142	-0.059375	-0.18887414	0.075	0.05776902
82.75	-0.0640625	-0.165308028	-0.059375	-0.173990935	0.071875	0.04586789
82.8	-0.0625	-0.165308028	-0.059375	-0.168317	0.0578125	0.04586789
82.85	-0.0640625	-0.151864782	-0.065625	-0.147759423	0.0609375	0.041398373
82.9	-0.0578125	-0.1438989	-0.05625	-0.147759423	0.0640625	0.03396365
82.95	-0.05625	-0.1438989	-0.0609375	-0.127441466	0.0625	0.022430377
83	-0.065625	-0.122270688	-0.065625	-0.120668009	0.05625	0.022430377
83.05	-0.0640625	-0.122270688	-0.0625	-0.11255458	0.0578125	0.024575314
83.1	-0.05625	-0.11408405	-0.0609375	-0.11255458	0.059375	0.024575314
83.15	-0.0625	-0.09750565	-0.065625	-0.105782792	0.0578125	0.022430377
83.2	-0.06875	-0.09436695	-0.0609375	-0.105782792	0.0625	0.022063099
83.25	-0.0609375	-0.08953718	-0.0578125	-0.099011146	0.0609375	0.022063099
83.3	-0.0625	-0.08953718	-0.059375	-0.08546667	0.065625	0.019916315
83.35	-0.059375	-0.08428271	-0.0640625	-0.07735166	0.0640625	0.017402014
