# Supplementary material for: Validity, reliability, and user perspectives of the newly developed joint angle measurement system: a preliminary study
Source: Sci Rep. 2025 Nov 24;15:41696. doi: 10.1038/s41598-025-25640-x (PMC12644602; doi:10.1038/s41598-025-25640-x)
Supplement: Supplementary file 4 — Supplementary Material 4 [file 41598_2025_25640_MOESM4_ESM.csv]

Joint	Number of trials	Gender	Participant	Measurement angle by gonio meter	Calculated angle by developed system
shoulder	1	M	1	38	42
shoulder	2	M	1	71	72
shoulder	3	M	1	96	94
shoulder	4	M	1	108	110
shoulder	5	M	1	145	143
shoulder	6	M	1	42	46
shoulder	7	M	1	65	67
shoulder	8	M	1	92	90
shoulder	9	M	1	117	117
shoulder	10	M	1	148	145
elbow	1	M	1	57	55
elbow	2	M	1	83	77
elbow	3	M	1	94	96
elbow	4	M	1	110	106
elbow	5	M	1	125	121
elbow	6	M	1	50	47
elbow	7	M	1	80	79
elbow	8	M	1	102	99
elbow	9	M	1	115	110
elbow	10	M	1	125	120
hip	1	M	1	35	34
hip	2	M	1	49	51
hip	3	M	1	64	69
hip	4	M	1	75	78
hip	5	M	1	90	96
hip	6	M	1	33	30
hip	7	M	1	49	48
hip	8	M	1	73	76
hip	9	M	1	88	90
hip	10	M	1	104	106
knee	1	M	1	42	42
knee	2	M	1	64	64
knee	3	M	1	86	86
knee	4	M	1	101	101
knee	5	M	1	123	122
knee	6	M	1	49	46
knee	7	M	1	77	76
knee	8	M	1	92	91
knee	9	M	1	109	107
knee	10	M	1	130	131
Trunk	1	M	1	12	9
Trunk	2	M	1	18	15
Trunk	3	M	1	27	24
Trunk	4	M	1	30	28
Trunk	5	M	1	43	36
Trunk	6	M	1	15	13
Trunk	7	M	1	22	18
Trunk	8	M	1	27	22
Trunk	9	M	1	28	27
Trunk	10	M	1	34	34
shoulder	1	M	2	35	36
shoulder	2	M	2	69	69
shoulder	3	M	2	87	87
shoulder	4	M	2	106	104
shoulder	5	M	2	135	133
shoulder	6	M	2	48	50
shoulder	7	M	2	78	79
shoulder	8	M	2	94	95
shoulder	9	M	2	116	114
shoulder	10	M	2	146	138
elbow	1	M	2	47	45
elbow	2	M	2	76	73
elbow	3	M	2	89	89
elbow	4	M	2	113	110
elbow	5	M	2	129	120
elbow	6	M	2	46	42
elbow	7	M	2	81	81
elbow	8	M	2	102	105
elbow	9	M	2	117	114
elbow	10	M	2	134	126
hip	1	M	2	18	16
hip	2	M	2	32	31
hip	3	M	2	44	44
hip	4	M	2	60	64
hip	5	M	2	81	85
hip	6	M	2	19	20
hip	7	M	2	42	42
hip	8	M	2	57	62
hip	9	M	2	77	83
hip	10	M	2	96	105
knee	1	M	2	28	27
knee	2	M	2	52	49
knee	3	M	2	79	79
knee	4	M	2	100	104
knee	5	M	2	121	123
knee	6	M	2	39	37
knee	7	M	2	61	62
knee	8	M	2	84	89
knee	9	M	2	111	114
knee	10	M	2	136	138
Trunk	1	M	2	21	12
Trunk	2	M	2	26	21
Trunk	3	M	2	36	34
Trunk	4	M	2	45	42
Trunk	5	M	2	56	51
Trunk	6	M	2	22	19
Trunk	7	M	2	31	23
Trunk	8	M	2	40	35
Trunk	9	M	2	44	42
Trunk	10	M	2	50	50
shoulder	1	F	3	25	23
shoulder	2	F	3	44	43
shoulder	3	F	3	61	59
shoulder	4	F	3	80	77
shoulder	5	F	3	103	96
shoulder	6	F	3	38	38
shoulder	7	F	3	52	54
shoulder	8	F	3	76	76
shoulder	9	F	3	94	93
shoulder	10	F	3	117	112
elbow	1	F	3	47	49
elbow	2	F	3	85	86
elbow	3	F	3	115	111
elbow	4	F	3	125	123
elbow	5	F	3	138	136
elbow	6	F	3	57	55
elbow	7	F	3	84	81
elbow	8	F	3	98	103
elbow	9	F	3	123	119
elbow	10	F	3	134	131
hip	1	F	3	36	43
hip	2	F	3	54	59
hip	3	F	3	70	74
hip	4	F	3	83	88
hip	5	F	3	94	103
hip	6	F	3	33	33
hip	7	F	3	52	54
hip	8	F	3	64	69
hip	9	F	3	80	83
hip	10	F	3	97	102
knee	1	F	3	38	38
knee	2	F	3	55	58
knee	3	F	3	72	76
knee	4	F	3	91	95
knee	5	F	3	105	112
knee	6	F	3	43	44
knee	7	F	3	53	60
knee	8	F	3	76	78
knee	9	F	3	100	107
knee	10	F	3	114	123
Trunk	1	F	3	12	6
Trunk	2	F	3	17	12
Trunk	3	F	3	21	18
Trunk	4	F	3	26	25
Trunk	5	F	3	27	28
Trunk	6	F	3	19	11
Trunk	7	F	3	21	15
Trunk	8	F	3	23	21
Trunk	9	F	3	28	25
Trunk	10	F	3	31	29
shoulder	1	F	4	25	22
shoulder	2	F	4	50	52
shoulder	3	F	4	84	82
shoulder	4	F	4	103	102
shoulder	5	F	4	132	130
shoulder	6	F	4	35	35
shoulder	7	F	4	64	66
shoulder	8	F	4	92	92
shoulder	9	F	4	110	106
shoulder	10	F	4	137	133
elbow	1	F	4	42	40
elbow	2	F	4	70	67
elbow	3	F	4	81	77
elbow	4	F	4	101	99
elbow	5	F	4	119	115
elbow	6	F	4	41	36
elbow	7	F	4	71	69
elbow	8	F	4	90	84
elbow	9	F	4	104	97
elbow	10	F	4	118	114
hip	1	F	4	47	50
hip	2	F	4	62	66
hip	3	F	4	85	88
hip	4	F	4	100	104
hip	5	F	4	109	115
hip	6	F	4	49	53
hip	7	F	4	75	79
hip	8	F	4	92	98
hip	9	F	4	110	115
hip	10	F	4	118	125
knee	1	F	4	31	32
knee	2	F	4	46	49
knee	3	F	4	56	64
knee	4	F	4	82	89
knee	5	F	4	107	113
knee	6	F	4	40	42
knee	7	F	4	63	67
knee	8	F	4	75	81
knee	9	F	4	97	104
knee	10	F	4	112	117
Trunk	1	F	4	16	14
Trunk	2	F	4	24	20
Trunk	3	F	4	31	28
Trunk	4	F	4	35	31
Trunk	5	F	4	41	35
Trunk	6	F	4	17	17
Trunk	7	F	4	28	28
Trunk	8	F	4	34	32
Trunk	9	F	4	39	33
Trunk	10	F	4	40	37
